# Supplementary material for: UHPLC-IM-Q-ToFMS analysis of maradolipids, found exclusively in Caenorhabditis elegans dauer larvae
Source: Anal Bioanal Chem. 2021 Feb 11;413(8):2091–102. doi: 10.1007/s00216-021-03172-3 (PMC7943524; doi:10.1007/s00216-021-03172-3)
Supplement: Supplementary file 1 — (XLSX 91 kb) [file 216_2021_3172_MOESM1_ESM.xlsx]

## Sheet: Table S1
Ion mode	Shorthand	Species	Adduct	RT [min]	DTCCSN2 [Å²]	m/z	KM	KMD	RKMD
(+)	Mar(14:0/14:0)	Mar(28:0)	[M+NH4]+	12.977	284	780.548	779.677	0.676799	0
	Mar(15:0/15:0)	Mar(30:0)		13.904	290.6	808.579	807.677	0.6766	-0.0149098
	Mar(14:0/18:1)	Mar(32:1)		14.381	294.2	834.595	833.663	0.662951	-1.03357
	Mar(16:0/16:0)	Mar(32:0)		15.0957	296.567	836.611	835.677	0.676666	-0.00993988
	Mar(15:0/17:0)	Mar(32:0)		15.4743	296.633	836.611	835.677	0.676666	-0.00993988
	Mar(15:0/18:1)	Mar(33:1)		14.7773	297.367	848.611	847.663	0.663034	-1.02736
	Mar(16:0/18:1)	Mar(34:1)		15.517	300.7	862.626	861.663	0.66315	-1.01866
	Mar(17:0/18:1)	Mar(35:1)		15.8483	303.167	876.642	875.663	0.662801	-1.04475
	Mar(18:1/18:1)	Mar(36:2)		15.5597	304.2	888.642	887.65	0.649601	-2.02987
	Mar(18:1/19:1)	Mar(37:2)		16.229	307.667	902.658	901.65	0.649918	-2.00626
	Mar(14:0/14:0)	Mar(28:0)	[M+Na]+	12.9753	282.7	785.503	784.626	0.626067	0.0339695
	Mar(15:0/15:0)	Mar(30:0)		13.903	289.433	813.535	812.627	0.626566	0.0712441
	Mar(14:0/18:1)	Mar(32:1)		14.3807	291.467	839.55	838.613	0.612684	-0.964811
	Mar(16:0/16:0)	Mar(32:0)		15.0947	295.3	841.566	840.627	0.6266	0.0737291
	Mar(15:0/17:0)	Mar(32:0)		15.469	295.367	841.566	840.626	0.626333	0.0538493
	Mar(15:0/18:1)	Mar(33:1)		14.7773	294.933	853.566	852.613	0.613234	-0.923809
	Mar(16:0/18:1)	Mar(34:1)		15.5187	298.833	867.582	866.613	0.61325	-0.922566
	Mar(17:0/18:1)	Mar(35:1)		15.849	301.733	881.596	880.612	0.612068	-1.01078
	Mar(18:1/18:1)	Mar(36:2)		15.5623	303.333	893.598	892.6	0.599734	-1.93129
	Mar(18:1/19:1)	Mar(37:2)		16.2297	306.7	907.613	906.599	0.599418	-1.95489
(-)	Mar(14:0/14:0)	Mar(28:0)	[M+FA-H]-	12.944	284.4	807.512	806.609	0.609426	-0.00339452
	Mar(15:0/15:0)	Mar(30:0)		13.8707	290.767	835.543	834.609	0.609426	-0.00339452
	Mar(14:0/18:1)	Mar(32:1)		14.3463	294.367	861.559	860.596	0.596077	-0.99969
	Mar(16:0/16:0)	Mar(32:0)		15.0613	297.033	863.575	862.609	0.609426	-0.00339452
	Mar(15:0/17:0)	Mar(32:0)		15.439	297.067	863.575	862.609	0.609426	-0.00339452
	Mar(15:0/18:1)	Mar(33:1)		14.7437	297.1	875.575	874.596	0.596027	-1.00342
	Mar(16:0/18:1)	Mar(34:1)		15.4837	300.067	889.591	888.596	0.596077	-0.99969
	Mar(17:0/18:1)	Mar(35:1)		15.816	303.167	903.606	902.596	0.596027	-1.00342
	Mar(18:1/18:1)	Mar(36:2)		15.5263	303.133	915.606	914.583	0.582627	-2.00344
	Mar(18:1/19:1)	Mar(37:2)		16.198	307.167	929.622	928.583	0.582677	-1.99971

## Sheet: Table S2
Final Annotation (MS1 and MS2), * indicates confirmation by standards	RT	DTCCSN2 [Å²]	m/z	Dauer AllIons 10eV 0001 MA-d5-c3 SR	Dauer AllIons 20eV 0001 MA-d5-c3 SR	Dauer AllIons 40eV 0001 MA-d5-c3 SR	KM	KMD	RKMD
Mar(14:0/14:0)*	12.736	284.83	807.511	641932	692258	700499	806.61	0.609626	0.0168422
Mar(14:0/15:0)	13.109	287.44	821.527	2737443	2736720	2862172	820.609	0.609176	-0.0167049
Mar(14:0/16:1)	12.756	288.23	833.526	835653	866203	892581	832.595	0.595377	-1.04655
Mar(15:0/15:0)*	13.659	290.8	835.543	2548092	2527259	2517940	834.61	0.609626	0.0168422
Mar(14:0/16:0)	13.552	290.92	835.543	139587	148554	149843	834.61	0.609925	0.0392069
Mar(14:0/17:1)	13.623	291.95	847.542	751889	762854	806965	846.596	0.595727	-1.02046
Mar(15:0/16:1)	13.219	291.47	847.542	1535350	1536506	1506267	846.596	0.595927	-1.00555
Mar(15:0/16:0)	14.634	293.53	849.558	96270.8	90387.2	76705.4	848.609	0.609376	-0.00179509
Mar(14:0/18:2)	13.063	292.52	859.542	241272	230044	227217	858.582	0.582228	-2.02793
Mar(14:0/18:1)*	14.128	294.84	861.558	4003943	4083612	4160817	860.596	0.595777	-1.01673
Mar(15:0/17:0)*	15.196	297.2	863.573	500154	511049	566576	862.609	0.608827	-0.0427971
Mar(16:0/16:0)*	14.832	297.08	863.574	1276034	1294824	1325397	862.61	0.609626	0.0168422
Mar(16:1/17:1)	13.817	295.98	873.558	493695	522180	507844	872.582	0.582178	-2.03166
Mar(15:0/18:2)	13.579	296.02	873.558	353153	329663	337876	872.582	0.582278	-2.02421
Mar(16:0/17:1)	14.793	298.21	875.573	726190	776071	779527	874.596	0.595527	-1.03537
Mar(15:0/18:1)*	14.503	297.88	875.574	3571622	3461755	3616309	874.596	0.596126	-0.990636
Mar(16:0/17:0)	15.263	300.37	877.589	30385	36304	30772.5	876.609	0.608877	-0.0390696
Mar(16:0/17:0)	15.535	299.78	877.589	880654	895707	919160	876.609	0.609176	-0.0167049
Mar(16:1/18:1)	14.125	299.35	887.572	1327172	1349846	1327664	886.581	0.581429	-2.08757
Mar(16:0/18:2)	14.646	299.81	887.573	298664	293951	289186	886.582	0.582328	-2.02048
Mar(16:0/18:1)*	15.232	301.59	889.589	2247536	2332570	2279439	888.596	0.595977	-1.00182
Mar(17:0/17:0)	15.959	302.79	891.604	102068	87961.7	100610	890.609	0.608627	-0.0577069
Mar(16:0/18:0)	16.183	302.58	891.605	242945	263731	264172	890.609	0.609026	-0.0278873
Mar(15:0/19:0)	15.761	303.25	891.605	192749	190220	196629	890.61	0.609626	0.0168422
Mar(17:0/18:2)	14.733	302.32	901.589	273082	282229	273953	900.582	0.581978	-2.04657
Mar(17:1/18:1)	14.992	302.37	901.59	1318130	1372393	1337781	900.583	0.582877	-1.97948
Mar(17:0/18:1)*	15.553	303.48	903.605	1009242	1085280	1270806	902.596	0.595927	-1.00555
Mar(17:1/18:0)	15.814	304.09	903.605	438679	450642	461908	902.596	0.596126	-0.990636
Mar(17:0/18:0)	16.473	306.28	905.62	151905	183096	155464	904.609	0.608677	-0.0539795
Mar(18:1/18:1)*	15.25	304.72	915.605	1351120	1386375	1392122	914.582	0.582428	-2.01302
Mar(18:0/18:1)	16.193	306.55	917.62	1063858	1126974	1106089	916.596	0.595877	-1.00927
Mar(18:0/18:0)	16.974	308.72	919.636	61452.6	58618.9	71672.4	918.609	0.608926	-0.0353422
Mar(18:1/19:1)*	15.916	307.79	929.621	736534	735692	750297	928.583	0.582577	-2.00184

## Sheet: Table S3
Final Annotation (MS1 and MS2)	RT [min]	DTCCSN2 [Å²]	m/z	Dauer AllIons 10eV 0001 MA-d5-c3 SR	Dauer AllIons 20eV 0001 MA-d5-c3 SR	Dauer AllIons 40eV 0001 MA-d5-c3 SR	KM	KMD	RKMD
LysoMar(14:0)	2.697	237.07	597.312	23937.1	31518.8	37043.3	596.646	0.645536	-0.0197383
LysoMar(15:0)	3.182	240.83	611.328	101198	87931.9	89338.1	610.646	0.645585	-0.0160109
LysoMar(16:0)	4.254	244.3	625.344	82965	80966.6	87024.4	624.645	0.645336	-0.0346481
LysoMar(16:1)	2.9	240.94	623.328	9593.22	11866.7	15486.9	622.632	0.632086	-1.02349
LysoMar(17:0)	5.26	247.72	639.358	6928.41	5995.82	5381.7	638.644	0.644187	-0.12038
LysoMar(17:0)	4.995	247.44	639.359	111515	116262	116988	638.645	0.645386	-0.0309207
LysoMar(17:1)	3.819	245.22	637.344	34530	41633	37714.1	636.633	0.632736	-0.975032
LysoMar(18:0)	6.407	250.72	653.375	121245	136266	122312	652.645	0.645136	-0.049558
LysoMar(18:1)	4.506	247.47	651.36	203128	221069	211315	650.632	0.632286	-1.00858
LysoMar(19:0)	7.518	253.9	667.391	14420.5	12556.4	15617.4	666.645	0.645386	-0.0309207
LysoMar(19:1)	5.839	251.45	665.375	58405.7	72473	64087.7	664.632	0.631837	-1.04213
LysoMar(20:0)	8.63	256.82	681.405	11098	17352.8	15495.7	680.645	0.644537	-0.0942874

## Sheet: Table S4
											Negative mode								Positive mode
Shorthand	Species	# of C	# of DB	FA1	FA1 mass	FA1 formula	FA2	FA2 mass	FA2 formula	mass	[M+FA-H]-	[M-H]-	[FA1-H]-	[FA2-H]-	[M-H-FA1]-	[M-H-FA2]-	[Trehalose-H2O-H]-	[Trehalose-2H2O-H]-	[M+NH4]+	[M+H]+	[M-H2O+H]+	[FA1-H2O+H]+	[FA2-H2O+H]+
Mar(0:0/12:0)	Mar(12:0)	12	0	FA(12:0)	200.178	C12H24O2				524.283	569.281	523.276	199.17		323.098	523.276	323.098		542.317	525.291	507.28	183.174
Mar(0:0/12:1)	Mar(12:1)	12	1	FA(12:1)	198.162	C12H22O2				522.268	567.266	521.26	197.155		323.098	521.26	323.098		540.301	523.275	505.264	181.159
Mar(0:0/13:0)	Mar(13:0)	13	0	FA(13:0)	214.193	C13H26O2				538.299	583.297	537.292	213.186		323.098	537.292	323.098		556.333	539.306	521.296	197.19
Mar(0:0/13:1)	Mar(13:1)	13	1	FA(13:1)	212.178	C13H24O2				536.283	581.281	535.276	211.17		323.098	535.276	323.098		554.317	537.291	519.28	195.174
Mar(0:0/14:0)	Mar(14:0)	14	0	FA(14:0)	228.209	C14H28O2				552.315	597.313	551.307	227.202		323.098	551.307	323.098		570.348	553.322	535.311	211.206
Mar(0:0/14:1)	Mar(14:1)	14	1	FA(14:1)	226.193	C14H26O2				550.299	595.297	549.292	225.186		323.098	549.292	323.098		568.333	551.306	533.296	209.19
Mar(0:0/15:0)	Mar(15:0)	15	0	FA(15:0)	242.225	C15H30O2				566.33	611.328	565.323	241.217		323.098	565.323	323.098		584.364	567.338	549.327	225.221
Mar(0:0/15:1)	Mar(15:1)	15	1	FA(15:1)	240.209	C15H28O2				564.315	609.313	563.307	239.202		323.098	563.307	323.098		582.348	565.322	547.311	223.206
Mar(0:0/16:0)	Mar(16:0)	16	0	FA(16:0)	256.24	C16H32O2				580.346	625.344	579.339	255.233		323.098	579.339	323.098		598.38	581.353	563.343	239.237
Mar(0:0/16:1)	Mar(16:1)	16	1	FA(16:1)	254.225	C16H30O2				578.33	623.328	577.323	253.217		323.098	577.323	323.098		596.364	579.338	561.327	237.221
Mar(0:0/16:2)	Mar(16:2)	16	2	FA(16:2)	252.209	C16H28O2				576.315	621.313	575.307	251.202		323.098	575.307	323.098		594.348	577.322	559.311	235.206
Mar(0:0/17:0)	Mar(17:0)	17	0	FA(17:0)	270.256	C17H34O2				594.362	639.36	593.354	269.249		323.098	593.354	323.098		612.395	595.369	577.358	253.253
Mar(0:0/17:1)	Mar(17:1)	17	1	FA(17:1)	268.24	C17H32O2				592.346	637.344	591.339	267.233		323.098	591.339	323.098		610.38	593.353	575.343	251.237
Mar(0:0/17:2)	Mar(17:2)	17	2	FA(17:2)	266.225	C17H30O2				590.33	635.328	589.323	265.217		323.098	589.323	323.098		608.364	591.338	573.327	249.221
Mar(0:0/18:0)	Mar(18:0)	18	0	FA(18:0)	284.272	C18H36O2				608.377	653.375	607.37	283.264		323.098	607.37	323.098		626.411	609.384	591.374	267.268
Mar(0:0/18:1)	Mar(18:1)	18	1	FA(18:1)	282.256	C18H34O2				606.362	651.36	605.354	281.249		323.098	605.354	323.098		624.395	607.369	589.358	265.253
Mar(0:0/18:2)	Mar(18:2)	18	2	FA(18:2)	280.24	C18H32O2				604.346	649.344	603.339	279.233		323.098	603.339	323.098		622.38	605.353	587.343	263.237
Mar(0:0/19:0)	Mar(19:0)	19	0	FA(19:0)	298.287	C19H38O2				622.393	667.391	621.386	297.28		323.098	621.386	323.098		640.427	623.4	605.39	281.284
Mar(0:0/19:1)	Mar(19:1)	19	1	FA(19:1)	296.272	C19H36O2				620.377	665.375	619.37	295.264		323.098	619.37	323.098		638.411	621.384	603.374	279.268
Mar(0:0/19:2)	Mar(19:2)	19	2	FA(19:2)	290.225	C19H30O2				614.33	659.328	613.323	289.217		323.098	613.323	323.098		632.364	615.338	597.327	273.221
Mar(0:0/20:0)	Mar(20:0)	20	0	FA(20:0)	312.303	C20H40O2				636.408	681.407	635.401	311.296		323.098	635.401	323.098		654.442	637.416	619.405	295.3
Mar(0:0/20:1)	Mar(20:1)	20	1	FA(20:1)	310.287	C20H38O2				634.393	679.391	633.386	309.28		323.098	633.386	323.098		652.427	635.4	617.39	293.284
Mar(0:0/20:2)	Mar(20:2)	20	2	FA(20:2)	308.272	C20H36O2				632.377	677.375	631.37	307.264		323.098	631.37	323.098		650.411	633.384	615.374	291.268
Mar(0:0/21:0)	Mar(21:0)	21	0	FA(21:0)	326.318	C21H42O2				650.424	695.422	649.417	325.311		323.098	649.417	323.098		668.458	651.431	633.421	309.315
Mar(0:0/21:1)	Mar(21:1)	21	1	FA(21:1)	324.303	C21H40O2				648.408	693.407	647.401	323.296		323.098	647.401	323.098		666.442	649.416	631.405	307.3
Mar(0:0/21:2)	Mar(21:2)	21	2	FA(21:2)	322.287	C21H38O2				646.393	691.391	645.386	321.28		323.098	645.386	323.098		664.427	647.4	629.39	305.284
Mar(0:0/22:0)	Mar(22:0)	22	0	FA(22:0)	340.334	C22H44O2				664.44	709.438	663.433	339.327		323.098	663.433	323.098		682.474	665.447	647.436	323.331
Mar(0:0/22:1)	Mar(22:1)	22	1	FA(22:1)	338.318	C22H42O2				662.424	707.422	661.417	337.311		323.098	661.417	323.098		680.458	663.431	645.421	321.315
Mar(0:0/22:2)	Mar(22:2)	22	2	FA(22:2)	336.303	C22H40O2				660.408	705.407	659.401	335.296		323.098	659.401	323.098		678.442	661.416	643.405	319.3
Mar(12:0/12:0)	Mar(24:0)	24	0	FA(12:0)	200.178	C12H24O2	FA(12:0)	200.178	C12H24O2	706.45	751.449	705.443	199.17	199.17	505.265	505.265	323.098	305.088	724.484	707.458	689.447	183.174	183.174
Mar(12:0/12:1)	Mar(24:1)	24	1	FA(12:0)	200.178	C12H24O2	FA(12:1)	198.162	C12H22O2	704.435	749.433	703.427	199.17	197.155	503.25	505.265	323.098	305.088	722.469	705.442	687.431	183.174	181.159
Mar(12:0/13:0)	Mar(25:0)	25	0	FA(12:0)	200.178	C12H24O2	FA(13:0)	214.193	C13H26O2	720.466	765.464	719.459	199.17	213.186	519.281	505.265	323.098	305.088	738.5	721.473	703.463	183.174	197.19
Mar(12:0/13:1)	Mar(25:1)	25	1	FA(12:0)	200.178	C12H24O2	FA(13:1)	212.178	C13H24O2	718.45	763.449	717.443	199.17	211.17	517.265	505.265	323.098	305.088	736.484	719.458	701.447	183.174	195.174
Mar(12:0/14:0)	Mar(26:0)	26	0	FA(12:0)	200.178	C12H24O2	FA(14:0)	228.209	C14H28O2	734.482	779.48	733.474	199.17	227.202	533.297	505.265	323.098	305.088	752.515	735.489	717.478	183.174	211.206
Mar(12:0/14:1)	Mar(26:1)	26	1	FA(12:0)	200.178	C12H24O2	FA(14:1)	226.193	C14H26O2	732.466	777.464	731.459	199.17	225.186	531.281	505.265	323.098	305.088	750.5	733.473	715.463	183.174	209.19
Mar(12:0/15:0)	Mar(27:0)	27	0	FA(12:0)	200.178	C12H24O2	FA(15:0)	242.225	C15H30O2	748.497	793.495	747.49	199.17	241.217	547.312	505.265	323.098	305.088	766.531	749.505	731.494	183.174	225.221
Mar(12:0/15:1)	Mar(27:1)	27	1	FA(12:0)	200.178	C12H24O2	FA(15:1)	240.209	C15H28O2	746.482	791.48	745.474	199.17	239.202	545.297	505.265	323.098	305.088	764.515	747.489	729.478	183.174	223.206
Mar(12:0/16:0)	Mar(28:0)	28	0	FA(12:0)	200.178	C12H24O2	FA(16:0)	256.24	C16H32O2	762.513	807.511	761.506	199.17	255.233	561.328	505.265	323.098	305.088	780.547	763.52	745.51	183.174	239.237
Mar(12:0/16:1)	Mar(28:1)	28	1	FA(12:0)	200.178	C12H24O2	FA(16:1)	254.225	C16H30O2	760.497	805.495	759.49	199.17	253.217	559.312	505.265	323.098	305.088	778.531	761.505	743.494	183.174	237.221
Mar(12:0/16:2)	Mar(28:2)	28	2	FA(12:0)	200.178	C12H24O2	FA(16:2)	252.209	C16H28O2	758.482	803.48	757.474	199.17	251.202	557.297	505.265	323.098	305.088	776.515	759.489	741.478	183.174	235.206
Mar(12:0/17:0)	Mar(29:0)	29	0	FA(12:0)	200.178	C12H24O2	FA(17:0)	270.256	C17H34O2	776.529	821.527	775.521	199.17	269.249	575.344	505.265	323.098	305.088	794.562	777.536	759.525	183.174	253.253
Mar(12:0/17:1)	Mar(29:1)	29	1	FA(12:0)	200.178	C12H24O2	FA(17:1)	268.24	C17H32O2	774.513	819.511	773.506	199.17	267.233	573.328	505.265	323.098	305.088	792.547	775.52	757.51	183.174	251.237
Mar(12:0/17:2)	Mar(29:2)	29	2	FA(12:0)	200.178	C12H24O2	FA(17:2)	266.225	C17H30O2	772.497	817.495	771.49	199.17	265.217	571.312	505.265	323.098	305.088	790.531	773.505	755.494	183.174	249.221
Mar(12:0/18:0)	Mar(30:0)	30	0	FA(12:0)	200.178	C12H24O2	FA(18:0)	284.272	C18H36O2	790.544	835.542	789.537	199.17	283.264	589.359	505.265	323.098	305.088	808.578	791.552	773.541	183.174	267.268
Mar(12:0/18:1)	Mar(30:1)	30	1	FA(12:0)	200.178	C12H24O2	FA(18:1)	282.256	C18H34O2	788.529	833.527	787.521	199.17	281.249	587.344	505.265	323.098	305.088	806.562	789.536	771.525	183.174	265.253
Mar(12:0/18:2)	Mar(30:2)	30	2	FA(12:0)	200.178	C12H24O2	FA(18:2)	280.24	C18H32O2	786.513	831.511	785.506	199.17	279.233	585.328	505.265	323.098	305.088	804.547	787.52	769.51	183.174	263.237
Mar(12:0/19:0)	Mar(31:0)	31	0	FA(12:0)	200.178	C12H24O2	FA(19:0)	298.287	C19H38O2	804.56	849.558	803.553	199.17	297.28	603.375	505.265	323.098	305.088	822.594	805.567	787.557	183.174	281.284
Mar(12:0/19:1)	Mar(31:1)	31	1	FA(12:0)	200.178	C12H24O2	FA(19:1)	296.272	C19H36O2	802.544	847.542	801.537	199.17	295.264	601.359	505.265	323.098	305.088	820.578	803.552	785.541	183.174	279.268
Mar(12:0/19:2)	Mar(31:2)	31	2	FA(12:0)	200.178	C12H24O2	FA(19:2)	290.225	C19H30O2	796.497	841.495	795.49	199.17	289.217	595.312	505.265	323.098	305.088	814.531	797.505	779.494	183.174	273.221
Mar(12:0/20:0)	Mar(32:0)	32	0	FA(12:0)	200.178	C12H24O2	FA(20:0)	312.303	C20H40O2	818.576	863.574	817.568	199.17	311.296	617.391	505.265	323.098	305.088	836.609	819.583	801.572	183.174	295.3
Mar(12:0/20:1)	Mar(32:1)	32	1	FA(12:0)	200.178	C12H24O2	FA(20:1)	310.287	C20H38O2	816.56	861.558	815.553	199.17	309.28	615.375	505.265	323.098	305.088	834.594	817.567	799.557	183.174	293.284
Mar(12:0/20:2)	Mar(32:2)	32	2	FA(12:0)	200.178	C12H24O2	FA(20:2)	308.272	C20H36O2	814.544	859.542	813.537	199.17	307.264	613.359	505.265	323.098	305.088	832.578	815.552	797.541	183.174	291.268
Mar(12:0/21:0)	Mar(33:0)	33	0	FA(12:0)	200.178	C12H24O2	FA(21:0)	326.318	C21H42O2	832.591	877.589	831.584	199.17	325.311	631.406	505.265	323.098	305.088	850.625	833.598	815.588	183.174	309.315
Mar(12:0/21:1)	Mar(33:1)	33	1	FA(12:0)	200.178	C12H24O2	FA(21:1)	324.303	C21H40O2	830.576	875.574	829.568	199.17	323.296	629.391	505.265	323.098	305.088	848.609	831.583	813.572	183.174	307.3
Mar(12:0/21:2)	Mar(33:2)	33	2	FA(12:0)	200.178	C12H24O2	FA(21:2)	322.287	C21H38O2	828.56	873.558	827.553	199.17	321.28	627.375	505.265	323.098	305.088	846.594	829.567	811.557	183.174	305.284
Mar(12:0/22:0)	Mar(34:0)	34	0	FA(12:0)	200.178	C12H24O2	FA(22:0)	340.334	C22H44O2	846.607	891.605	845.6	199.17	339.327	645.422	505.265	323.098	305.088	864.641	847.614	829.604	183.174	323.331
Mar(12:0/22:1)	Mar(34:1)	34	1	FA(12:0)	200.178	C12H24O2	FA(22:1)	338.318	C22H42O2	844.591	889.589	843.584	199.17	337.311	643.406	505.265	323.098	305.088	862.625	845.598	827.588	183.174	321.315
Mar(12:0/22:2)	Mar(34:2)	34	2	FA(12:0)	200.178	C12H24O2	FA(22:2)	336.303	C22H40O2	842.576	887.574	841.568	199.17	335.296	641.391	505.265	323.098	305.088	860.609	843.583	825.572	183.174	319.3
Mar(12:1/12:1)	Mar(24:2)	24	2	FA(12:1)	198.162	C12H22O2	FA(12:1)	198.162	C12H22O2	702.419	747.417	701.412	197.155	197.155	503.25	503.25	323.098	305.088	720.453	703.426	685.416	181.159	181.159
Mar(12:1/13:0)	Mar(25:1)	25	1	FA(12:1)	198.162	C12H22O2	FA(13:0)	214.193	C13H26O2	718.45	763.449	717.443	197.155	213.186	519.281	503.25	323.098	305.088	736.484	719.458	701.447	181.159	197.19
Mar(12:1/13:1)	Mar(25:2)	25	2	FA(12:1)	198.162	C12H22O2	FA(13:1)	212.178	C13H24O2	716.435	761.433	715.427	197.155	211.17	517.265	503.25	323.098	305.088	734.469	717.442	699.431	181.159	195.174
Mar(12:1/14:0)	Mar(26:1)	26	1	FA(12:1)	198.162	C12H22O2	FA(14:0)	228.209	C14H28O2	732.466	777.464	731.459	197.155	227.202	533.297	503.25	323.098	305.088	750.5	733.473	715.463	181.159	211.206
Mar(12:1/14:1)	Mar(26:2)	26	2	FA(12:1)	198.162	C12H22O2	FA(14:1)	226.193	C14H26O2	730.45	775.449	729.443	197.155	225.186	531.281	503.25	323.098	305.088	748.484	731.458	713.447	181.159	209.19
Mar(12:1/15:0)	Mar(27:1)	27	1	FA(12:1)	198.162	C12H22O2	FA(15:0)	242.225	C15H30O2	746.482	791.48	745.474	197.155	241.217	547.312	503.25	323.098	305.088	764.515	747.489	729.478	181.159	225.221
Mar(12:1/15:1)	Mar(27:2)	27	2	FA(12:1)	198.162	C12H22O2	FA(15:1)	240.209	C15H28O2	744.466	789.464	743.459	197.155	239.202	545.297	503.25	323.098	305.088	762.5	745.473	727.463	181.159	223.206
Mar(12:1/16:0)	Mar(28:1)	28	1	FA(12:1)	198.162	C12H22O2	FA(16:0)	256.24	C16H32O2	760.497	805.495	759.49	197.155	255.233	561.328	503.25	323.098	305.088	778.531	761.505	743.494	181.159	239.237
Mar(12:1/16:1)	Mar(28:2)	28	2	FA(12:1)	198.162	C12H22O2	FA(16:1)	254.225	C16H30O2	758.482	803.48	757.474	197.155	253.217	559.312	503.25	323.098	305.088	776.515	759.489	741.478	181.159	237.221
Mar(12:1/16:2)	Mar(28:3)	28	3	FA(12:1)	198.162	C12H22O2	FA(16:2)	252.209	C16H28O2	756.466	801.464	755.459	197.155	251.202	557.297	503.25	323.098	305.088	774.5	757.473	739.463	181.159	235.206
Mar(12:1/17:0)	Mar(29:1)	29	1	FA(12:1)	198.162	C12H22O2	FA(17:0)	270.256	C17H34O2	774.513	819.511	773.506	197.155	269.249	575.344	503.25	323.098	305.088	792.547	775.52	757.51	181.159	253.253
Mar(12:1/17:1)	Mar(29:2)	29	2	FA(12:1)	198.162	C12H22O2	FA(17:1)	268.24	C17H32O2	772.497	817.495	771.49	197.155	267.233	573.328	503.25	323.098	305.088	790.531	773.505	755.494	181.159	251.237
Mar(12:1/17:2)	Mar(29:3)	29	3	FA(12:1)	198.162	C12H22O2	FA(17:2)	266.225	C17H30O2	770.482	815.48	769.474	197.155	265.217	571.312	503.25	323.098	305.088	788.515	771.489	753.478	181.159	249.221
Mar(12:1/18:0)	Mar(30:1)	30	1	FA(12:1)	198.162	C12H22O2	FA(18:0)	284.272	C18H36O2	788.529	833.527	787.521	197.155	283.264	589.359	503.25	323.098	305.088	806.562	789.536	771.525	181.159	267.268
Mar(12:1/18:1)	Mar(30:2)	30	2	FA(12:1)	198.162	C12H22O2	FA(18:1)	282.256	C18H34O2	786.513	831.511	785.506	197.155	281.249	587.344	503.25	323.098	305.088	804.547	787.52	769.51	181.159	265.253
Mar(12:1/18:2)	Mar(30:3)	30	3	FA(12:1)	198.162	C12H22O2	FA(18:2)	280.24	C18H32O2	784.497	829.495	783.49	197.155	279.233	585.328	503.25	323.098	305.088	802.531	785.505	767.494	181.159	263.237
Mar(12:1/19:0)	Mar(31:1)	31	1	FA(12:1)	198.162	C12H22O2	FA(19:0)	298.287	C19H38O2	802.544	847.542	801.537	197.155	297.28	603.375	503.25	323.098	305.088	820.578	803.552	785.541	181.159	281.284
Mar(12:1/19:1)	Mar(31:2)	31	2	FA(12:1)	198.162	C12H22O2	FA(19:1)	296.272	C19H36O2	800.529	845.527	799.521	197.155	295.264	601.359	503.25	323.098	305.088	818.562	801.536	783.525	181.159	279.268
Mar(12:1/19:2)	Mar(31:3)	31	3	FA(12:1)	198.162	C12H22O2	FA(19:2)	290.225	C19H30O2	794.482	839.48	793.474	197.155	289.217	595.312	503.25	323.098	305.088	812.515	795.489	777.478	181.159	273.221
Mar(12:1/20:0)	Mar(32:1)	32	1	FA(12:1)	198.162	C12H22O2	FA(20:0)	312.303	C20H40O2	816.56	861.558	815.553	197.155	311.296	617.391	503.25	323.098	305.088	834.594	817.567	799.557	181.159	295.3
Mar(12:1/20:1)	Mar(32:2)	32	2	FA(12:1)	198.162	C12H22O2	FA(20:1)	310.287	C20H38O2	814.544	859.542	813.537	197.155	309.28	615.375	503.25	323.098	305.088	832.578	815.552	797.541	181.159	293.284
Mar(12:1/20:2)	Mar(32:3)	32	3	FA(12:1)	198.162	C12H22O2	FA(20:2)	308.272	C20H36O2	812.529	857.527	811.521	197.155	307.264	613.359	503.25	323.098	305.088	830.562	813.536	795.525	181.159	291.268
Mar(12:1/21:0)	Mar(33:1)	33	1	FA(12:1)	198.162	C12H22O2	FA(21:0)	326.318	C21H42O2	830.576	875.574	829.568	197.155	325.311	631.406	503.25	323.098	305.088	848.609	831.583	813.572	181.159	309.315
Mar(12:1/21:1)	Mar(33:2)	33	2	FA(12:1)	198.162	C12H22O2	FA(21:1)	324.303	C21H40O2	828.56	873.558	827.553	197.155	323.296	629.391	503.25	323.098	305.088	846.594	829.567	811.557	181.159	307.3
Mar(12:1/21:2)	Mar(33:3)	33	3	FA(12:1)	198.162	C12H22O2	FA(21:2)	322.287	C21H38O2	826.544	871.542	825.537	197.155	321.28	627.375	503.25	323.098	305.088	844.578	827.552	809.541	181.159	305.284
Mar(12:1/22:0)	Mar(34:1)	34	1	FA(12:1)	198.162	C12H22O2	FA(22:0)	340.334	C22H44O2	844.591	889.589	843.584	197.155	339.327	645.422	503.25	323.098	305.088	862.625	845.598	827.588	181.159	323.331
Mar(12:1/22:1)	Mar(34:2)	34	2	FA(12:1)	198.162	C12H22O2	FA(22:1)	338.318	C22H42O2	842.576	887.574	841.568	197.155	337.311	643.406	503.25	323.098	305.088	860.609	843.583	825.572	181.159	321.315
Mar(12:1/22:2)	Mar(34:3)	34	3	FA(12:1)	198.162	C12H22O2	FA(22:2)	336.303	C22H40O2	840.56	885.558	839.553	197.155	335.296	641.391	503.25	323.098	305.088	858.594	841.567	823.557	181.159	319.3
Mar(13:0/13:0)	Mar(26:0)	26	0	FA(13:0)	214.193	C13H26O2	FA(13:0)	214.193	C13H26O2	734.482	779.48	733.474	213.186	213.186	519.281	519.281	323.098	305.088	752.515	735.489	717.478	197.19	197.19
Mar(13:0/13:1)	Mar(26:1)	26	1	FA(13:0)	214.193	C13H26O2	FA(13:1)	212.178	C13H24O2	732.466	777.464	731.459	213.186	211.17	517.265	519.281	323.098	305.088	750.5	733.473	715.463	197.19	195.174
Mar(13:0/14:0)	Mar(27:0)	27	0	FA(13:0)	214.193	C13H26O2	FA(14:0)	228.209	C14H28O2	748.497	793.495	747.49	213.186	227.202	533.297	519.281	323.098	305.088	766.531	749.505	731.494	197.19	211.206
Mar(13:0/14:1)	Mar(27:1)	27	1	FA(13:0)	214.193	C13H26O2	FA(14:1)	226.193	C14H26O2	746.482	791.48	745.474	213.186	225.186	531.281	519.281	323.098	305.088	764.515	747.489	729.478	197.19	209.19
Mar(13:0/15:0)	Mar(28:0)	28	0	FA(13:0)	214.193	C13H26O2	FA(15:0)	242.225	C15H30O2	762.513	807.511	761.506	213.186	241.217	547.312	519.281	323.098	305.088	780.547	763.52	745.51	197.19	225.221
Mar(13:0/15:1)	Mar(28:1)	28	1	FA(13:0)	214.193	C13H26O2	FA(15:1)	240.209	C15H28O2	760.497	805.495	759.49	213.186	239.202	545.297	519.281	323.098	305.088	778.531	761.505	743.494	197.19	223.206
Mar(13:0/16:0)	Mar(29:0)	29	0	FA(13:0)	214.193	C13H26O2	FA(16:0)	256.24	C16H32O2	776.529	821.527	775.521	213.186	255.233	561.328	519.281	323.098	305.088	794.562	777.536	759.525	197.19	239.237
Mar(13:0/16:1)	Mar(29:1)	29	1	FA(13:0)	214.193	C13H26O2	FA(16:1)	254.225	C16H30O2	774.513	819.511	773.506	213.186	253.217	559.312	519.281	323.098	305.088	792.547	775.52	757.51	197.19	237.221
Mar(13:0/16:2)	Mar(29:2)	29	2	FA(13:0)	214.193	C13H26O2	FA(16:2)	252.209	C16H28O2	772.497	817.495	771.49	213.186	251.202	557.297	519.281	323.098	305.088	790.531	773.505	755.494	197.19	235.206
Mar(13:0/17:0)	Mar(30:0)	30	0	FA(13:0)	214.193	C13H26O2	FA(17:0)	270.256	C17H34O2	790.544	835.542	789.537	213.186	269.249	575.344	519.281	323.098	305.088	808.578	791.552	773.541	197.19	253.253
Mar(13:0/17:1)	Mar(30:1)	30	1	FA(13:0)	214.193	C13H26O2	FA(17:1)	268.24	C17H32O2	788.529	833.527	787.521	213.186	267.233	573.328	519.281	323.098	305.088	806.562	789.536	771.525	197.19	251.237
Mar(13:0/17:2)	Mar(30:2)	30	2	FA(13:0)	214.193	C13H26O2	FA(17:2)	266.225	C17H30O2	786.513	831.511	785.506	213.186	265.217	571.312	519.281	323.098	305.088	804.547	787.52	769.51	197.19	249.221
Mar(13:0/18:0)	Mar(31:0)	31	0	FA(13:0)	214.193	C13H26O2	FA(18:0)	284.272	C18H36O2	804.56	849.558	803.553	213.186	283.264	589.359	519.281	323.098	305.088	822.594	805.567	787.557	197.19	267.268
Mar(13:0/18:1)	Mar(31:1)	31	1	FA(13:0)	214.193	C13H26O2	FA(18:1)	282.256	C18H34O2	802.544	847.542	801.537	213.186	281.249	587.344	519.281	323.098	305.088	820.578	803.552	785.541	197.19	265.253
Mar(13:0/18:2)	Mar(31:2)	31	2	FA(13:0)	214.193	C13H26O2	FA(18:2)	280.24	C18H32O2	800.529	845.527	799.521	213.186	279.233	585.328	519.281	323.098	305.088	818.562	801.536	783.525	197.19	263.237
Mar(13:0/19:0)	Mar(32:0)	32	0	FA(13:0)	214.193	C13H26O2	FA(19:0)	298.287	C19H38O2	818.576	863.574	817.568	213.186	297.28	603.375	519.281	323.098	305.088	836.609	819.583	801.572	197.19	281.284
Mar(13:0/19:1)	Mar(32:1)	32	1	FA(13:0)	214.193	C13H26O2	FA(19:1)	296.272	C19H36O2	816.56	861.558	815.553	213.186	295.264	601.359	519.281	323.098	305.088	834.594	817.567	799.557	197.19	279.268
Mar(13:0/19:2)	Mar(32:2)	32	2	FA(13:0)	214.193	C13H26O2	FA(19:2)	290.225	C19H30O2	810.513	855.511	809.506	213.186	289.217	595.312	519.281	323.098	305.088	828.547	811.52	793.51	197.19	273.221
Mar(13:0/20:0)	Mar(33:0)	33	0	FA(13:0)	214.193	C13H26O2	FA(20:0)	312.303	C20H40O2	832.591	877.589	831.584	213.186	311.296	617.391	519.281	323.098	305.088	850.625	833.598	815.588	197.19	295.3
Mar(13:0/20:1)	Mar(33:1)	33	1	FA(13:0)	214.193	C13H26O2	FA(20:1)	310.287	C20H38O2	830.576	875.574	829.568	213.186	309.28	615.375	519.281	323.098	305.088	848.609	831.583	813.572	197.19	293.284
Mar(13:0/20:2)	Mar(33:2)	33	2	FA(13:0)	214.193	C13H26O2	FA(20:2)	308.272	C20H36O2	828.56	873.558	827.553	213.186	307.264	613.359	519.281	323.098	305.088	846.594	829.567	811.557	197.19	291.268
Mar(13:0/21:0)	Mar(34:0)	34	0	FA(13:0)	214.193	C13H26O2	FA(21:0)	326.318	C21H42O2	846.607	891.605	845.6	213.186	325.311	631.406	519.281	323.098	305.088	864.641	847.614	829.604	197.19	309.315
Mar(13:0/21:1)	Mar(34:1)	34	1	FA(13:0)	214.193	C13H26O2	FA(21:1)	324.303	C21H40O2	844.591	889.589	843.584	213.186	323.296	629.391	519.281	323.098	305.088	862.625	845.598	827.588	197.19	307.3
Mar(13:0/21:2)	Mar(34:2)	34	2	FA(13:0)	214.193	C13H26O2	FA(21:2)	322.287	C21H38O2	842.576	887.574	841.568	213.186	321.28	627.375	519.281	323.098	305.088	860.609	843.583	825.572	197.19	305.284
Mar(13:0/22:0)	Mar(35:0)	35	0	FA(13:0)	214.193	C13H26O2	FA(22:0)	340.334	C22H44O2	860.622	905.621	859.615	213.186	339.327	645.422	519.281	323.098	305.088	878.656	861.63	843.619	197.19	323.331
Mar(13:0/22:1)	Mar(35:1)	35	1	FA(13:0)	214.193	C13H26O2	FA(22:1)	338.318	C22H42O2	858.607	903.605	857.6	213.186	337.311	643.406	519.281	323.098	305.088	876.641	859.614	841.604	197.19	321.315
Mar(13:0/22:2)	Mar(35:2)	35	2	FA(13:0)	214.193	C13H26O2	FA(22:2)	336.303	C22H40O2	856.591	901.589	855.584	213.186	335.296	641.391	519.281	323.098	305.088	874.625	857.598	839.588	197.19	319.3
Mar(13:1/13:1)	Mar(26:2)	26	2	FA(13:1)	212.178	C13H24O2	FA(13:1)	212.178	C13H24O2	730.45	775.449	729.443	211.17	211.17	517.265	517.265	323.098	305.088	748.484	731.458	713.447	195.174	195.174
Mar(13:1/14:0)	Mar(27:1)	27	1	FA(13:1)	212.178	C13H24O2	FA(14:0)	228.209	C14H28O2	746.482	791.48	745.474	211.17	227.202	533.297	517.265	323.098	305.088	764.515	747.489	729.478	195.174	211.206
Mar(13:1/14:1)	Mar(27:2)	27	2	FA(13:1)	212.178	C13H24O2	FA(14:1)	226.193	C14H26O2	744.466	789.464	743.459	211.17	225.186	531.281	517.265	323.098	305.088	762.5	745.473	727.463	195.174	209.19
Mar(13:1/15:0)	Mar(28:1)	28	1	FA(13:1)	212.178	C13H24O2	FA(15:0)	242.225	C15H30O2	760.497	805.495	759.49	211.17	241.217	547.312	517.265	323.098	305.088	778.531	761.505	743.494	195.174	225.221
Mar(13:1/15:1)	Mar(28:2)	28	2	FA(13:1)	212.178	C13H24O2	FA(15:1)	240.209	C15H28O2	758.482	803.48	757.474	211.17	239.202	545.297	517.265	323.098	305.088	776.515	759.489	741.478	195.174	223.206
Mar(13:1/16:0)	Mar(29:1)	29	1	FA(13:1)	212.178	C13H24O2	FA(16:0)	256.24	C16H32O2	774.513	819.511	773.506	211.17	255.233	561.328	517.265	323.098	305.088	792.547	775.52	757.51	195.174	239.237
Mar(13:1/16:1)	Mar(29:2)	29	2	FA(13:1)	212.178	C13H24O2	FA(16:1)	254.225	C16H30O2	772.497	817.495	771.49	211.17	253.217	559.312	517.265	323.098	305.088	790.531	773.505	755.494	195.174	237.221
Mar(13:1/16:2)	Mar(29:3)	29	3	FA(13:1)	212.178	C13H24O2	FA(16:2)	252.209	C16H28O2	770.482	815.48	769.474	211.17	251.202	557.297	517.265	323.098	305.088	788.515	771.489	753.478	195.174	235.206
Mar(13:1/17:0)	Mar(30:1)	30	1	FA(13:1)	212.178	C13H24O2	FA(17:0)	270.256	C17H34O2	788.529	833.527	787.521	211.17	269.249	575.344	517.265	323.098	305.088	806.562	789.536	771.525	195.174	253.253
Mar(13:1/17:1)	Mar(30:2)	30	2	FA(13:1)	212.178	C13H24O2	FA(17:1)	268.24	C17H32O2	786.513	831.511	785.506	211.17	267.233	573.328	517.265	323.098	305.088	804.547	787.52	769.51	195.174	251.237
Mar(13:1/17:2)	Mar(30:3)	30	3	FA(13:1)	212.178	C13H24O2	FA(17:2)	266.225	C17H30O2	784.497	829.495	783.49	211.17	265.217	571.312	517.265	323.098	305.088	802.531	785.505	767.494	195.174	249.221
Mar(13:1/18:0)	Mar(31:1)	31	1	FA(13:1)	212.178	C13H24O2	FA(18:0)	284.272	C18H36O2	802.544	847.542	801.537	211.17	283.264	589.359	517.265	323.098	305.088	820.578	803.552	785.541	195.174	267.268
Mar(13:1/18:1)	Mar(31:2)	31	2	FA(13:1)	212.178	C13H24O2	FA(18:1)	282.256	C18H34O2	800.529	845.527	799.521	211.17	281.249	587.344	517.265	323.098	305.088	818.562	801.536	783.525	195.174	265.253
Mar(13:1/18:2)	Mar(31:3)	31	3	FA(13:1)	212.178	C13H24O2	FA(18:2)	280.24	C18H32O2	798.513	843.511	797.506	211.17	279.233	585.328	517.265	323.098	305.088	816.547	799.52	781.51	195.174	263.237
Mar(13:1/19:0)	Mar(32:1)	32	1	FA(13:1)	212.178	C13H24O2	FA(19:0)	298.287	C19H38O2	816.56	861.558	815.553	211.17	297.28	603.375	517.265	323.098	305.088	834.594	817.567	799.557	195.174	281.284
Mar(13:1/19:1)	Mar(32:2)	32	2	FA(13:1)	212.178	C13H24O2	FA(19:1)	296.272	C19H36O2	814.544	859.542	813.537	211.17	295.264	601.359	517.265	323.098	305.088	832.578	815.552	797.541	195.174	279.268
Mar(13:1/19:2)	Mar(32:3)	32	3	FA(13:1)	212.178	C13H24O2	FA(19:2)	290.225	C19H30O2	808.497	853.495	807.49	211.17	289.217	595.312	517.265	323.098	305.088	826.531	809.505	791.494	195.174	273.221
Mar(13:1/20:0)	Mar(33:1)	33	1	FA(13:1)	212.178	C13H24O2	FA(20:0)	312.303	C20H40O2	830.576	875.574	829.568	211.17	311.296	617.391	517.265	323.098	305.088	848.609	831.583	813.572	195.174	295.3
Mar(13:1/20:1)	Mar(33:2)	33	2	FA(13:1)	212.178	C13H24O2	FA(20:1)	310.287	C20H38O2	828.56	873.558	827.553	211.17	309.28	615.375	517.265	323.098	305.088	846.594	829.567	811.557	195.174	293.284
Mar(13:1/20:2)	Mar(33:3)	33	3	FA(13:1)	212.178	C13H24O2	FA(20:2)	308.272	C20H36O2	826.544	871.542	825.537	211.17	307.264	613.359	517.265	323.098	305.088	844.578	827.552	809.541	195.174	291.268
Mar(13:1/21:0)	Mar(34:1)	34	1	FA(13:1)	212.178	C13H24O2	FA(21:0)	326.318	C21H42O2	844.591	889.589	843.584	211.17	325.311	631.406	517.265	323.098	305.088	862.625	845.598	827.588	195.174	309.315
Mar(13:1/21:1)	Mar(34:2)	34	2	FA(13:1)	212.178	C13H24O2	FA(21:1)	324.303	C21H40O2	842.576	887.574	841.568	211.17	323.296	629.391	517.265	323.098	305.088	860.609	843.583	825.572	195.174	307.3
Mar(13:1/21:2)	Mar(34:3)	34	3	FA(13:1)	212.178	C13H24O2	FA(21:2)	322.287	C21H38O2	840.56	885.558	839.553	211.17	321.28	627.375	517.265	323.098	305.088	858.594	841.567	823.557	195.174	305.284
Mar(13:1/22:0)	Mar(35:1)	35	1	FA(13:1)	212.178	C13H24O2	FA(22:0)	340.334	C22H44O2	858.607	903.605	857.6	211.17	339.327	645.422	517.265	323.098	305.088	876.641	859.614	841.604	195.174	323.331
Mar(13:1/22:1)	Mar(35:2)	35	2	FA(13:1)	212.178	C13H24O2	FA(22:1)	338.318	C22H42O2	856.591	901.589	855.584	211.17	337.311	643.406	517.265	323.098	305.088	874.625	857.598	839.588	195.174	321.315
Mar(13:1/22:2)	Mar(35:3)	35	3	FA(13:1)	212.178	C13H24O2	FA(22:2)	336.303	C22H40O2	854.576	899.574	853.568	211.17	335.296	641.391	517.265	323.098	305.088	872.609	855.583	837.572	195.174	319.3
Mar(14:0/14:0)	Mar(28:0)	28	0	FA(14:0)	228.209	C14H28O2	FA(14:0)	228.209	C14H28O2	762.513	807.511	761.506	227.202	227.202	533.297	533.297	323.098	305.088	780.547	763.52	745.51	211.206	211.206
Mar(14:0/14:1)	Mar(28:1)	28	1	FA(14:0)	228.209	C14H28O2	FA(14:1)	226.193	C14H26O2	760.497	805.495	759.49	227.202	225.186	531.281	533.297	323.098	305.088	778.531	761.505	743.494	211.206	209.19
Mar(14:0/15:0)	Mar(29:0)	29	0	FA(14:0)	228.209	C14H28O2	FA(15:0)	242.225	C15H30O2	776.529	821.527	775.521	227.202	241.217	547.312	533.297	323.098	305.088	794.562	777.536	759.525	211.206	225.221
Mar(14:0/15:1)	Mar(29:1)	29	1	FA(14:0)	228.209	C14H28O2	FA(15:1)	240.209	C15H28O2	774.513	819.511	773.506	227.202	239.202	545.297	533.297	323.098	305.088	792.547	775.52	757.51	211.206	223.206
Mar(14:0/16:0)	Mar(30:0)	30	0	FA(14:0)	228.209	C14H28O2	FA(16:0)	256.24	C16H32O2	790.544	835.542	789.537	227.202	255.233	561.328	533.297	323.098	305.088	808.578	791.552	773.541	211.206	239.237
Mar(14:0/16:1)	Mar(30:1)	30	1	FA(14:0)	228.209	C14H28O2	FA(16:1)	254.225	C16H30O2	788.529	833.527	787.521	227.202	253.217	559.312	533.297	323.098	305.088	806.562	789.536	771.525	211.206	237.221
Mar(14:0/16:2)	Mar(30:2)	30	2	FA(14:0)	228.209	C14H28O2	FA(16:2)	252.209	C16H28O2	786.513	831.511	785.506	227.202	251.202	557.297	533.297	323.098	305.088	804.547	787.52	769.51	211.206	235.206
Mar(14:0/17:0)	Mar(31:0)	31	0	FA(14:0)	228.209	C14H28O2	FA(17:0)	270.256	C17H34O2	804.56	849.558	803.553	227.202	269.249	575.344	533.297	323.098	305.088	822.594	805.567	787.557	211.206	253.253
Mar(14:0/17:1)	Mar(31:1)	31	1	FA(14:0)	228.209	C14H28O2	FA(17:1)	268.24	C17H32O2	802.544	847.542	801.537	227.202	267.233	573.328	533.297	323.098	305.088	820.578	803.552	785.541	211.206	251.237
Mar(14:0/17:2)	Mar(31:2)	31	2	FA(14:0)	228.209	C14H28O2	FA(17:2)	266.225	C17H30O2	800.529	845.527	799.521	227.202	265.217	571.312	533.297	323.098	305.088	818.562	801.536	783.525	211.206	249.221
Mar(14:0/18:0)	Mar(32:0)	32	0	FA(14:0)	228.209	C14H28O2	FA(18:0)	284.272	C18H36O2	818.576	863.574	817.568	227.202	283.264	589.359	533.297	323.098	305.088	836.609	819.583	801.572	211.206	267.268
Mar(14:0/18:1)	Mar(32:1)	32	1	FA(14:0)	228.209	C14H28O2	FA(18:1)	282.256	C18H34O2	816.56	861.558	815.553	227.202	281.249	587.344	533.297	323.098	305.088	834.594	817.567	799.557	211.206	265.253
Mar(14:0/18:2)	Mar(32:2)	32	2	FA(14:0)	228.209	C14H28O2	FA(18:2)	280.24	C18H32O2	814.544	859.542	813.537	227.202	279.233	585.328	533.297	323.098	305.088	832.578	815.552	797.541	211.206	263.237
Mar(14:0/19:0)	Mar(33:0)	33	0	FA(14:0)	228.209	C14H28O2	FA(19:0)	298.287	C19H38O2	832.591	877.589	831.584	227.202	297.28	603.375	533.297	323.098	305.088	850.625	833.598	815.588	211.206	281.284
Mar(14:0/19:1)	Mar(33:1)	33	1	FA(14:0)	228.209	C14H28O2	FA(19:1)	296.272	C19H36O2	830.576	875.574	829.568	227.202	295.264	601.359	533.297	323.098	305.088	848.609	831.583	813.572	211.206	279.268
Mar(14:0/19:2)	Mar(33:2)	33	2	FA(14:0)	228.209	C14H28O2	FA(19:2)	290.225	C19H30O2	824.529	869.527	823.521	227.202	289.217	595.312	533.297	323.098	305.088	842.562	825.536	807.525	211.206	273.221
Mar(14:0/20:0)	Mar(34:0)	34	0	FA(14:0)	228.209	C14H28O2	FA(20:0)	312.303	C20H40O2	846.607	891.605	845.6	227.202	311.296	617.391	533.297	323.098	305.088	864.641	847.614	829.604	211.206	295.3
Mar(14:0/20:1)	Mar(34:1)	34	1	FA(14:0)	228.209	C14H28O2	FA(20:1)	310.287	C20H38O2	844.591	889.589	843.584	227.202	309.28	615.375	533.297	323.098	305.088	862.625	845.598	827.588	211.206	293.284
Mar(14:0/20:2)	Mar(34:2)	34	2	FA(14:0)	228.209	C14H28O2	FA(20:2)	308.272	C20H36O2	842.576	887.574	841.568	227.202	307.264	613.359	533.297	323.098	305.088	860.609	843.583	825.572	211.206	291.268
Mar(14:0/21:0)	Mar(35:0)	35	0	FA(14:0)	228.209	C14H28O2	FA(21:0)	326.318	C21H42O2	860.622	905.621	859.615	227.202	325.311	631.406	533.297	323.098	305.088	878.656	861.63	843.619	211.206	309.315
Mar(14:0/21:1)	Mar(35:1)	35	1	FA(14:0)	228.209	C14H28O2	FA(21:1)	324.303	C21H40O2	858.607	903.605	857.6	227.202	323.296	629.391	533.297	323.098	305.088	876.641	859.614	841.604	211.206	307.3
Mar(14:0/21:2)	Mar(35:2)	35	2	FA(14:0)	228.209	C14H28O2	FA(21:2)	322.287	C21H38O2	856.591	901.589	855.584	227.202	321.28	627.375	533.297	323.098	305.088	874.625	857.598	839.588	211.206	305.284
Mar(14:0/22:0)	Mar(36:0)	36	0	FA(14:0)	228.209	C14H28O2	FA(22:0)	340.334	C22H44O2	874.638	919.636	873.631	227.202	339.327	645.422	533.297	323.098	305.088	892.672	875.645	857.635	211.206	323.331
Mar(14:0/22:1)	Mar(36:1)	36	1	FA(14:0)	228.209	C14H28O2	FA(22:1)	338.318	C22H42O2	872.622	917.621	871.615	227.202	337.311	643.406	533.297	323.098	305.088	890.656	873.63	855.619	211.206	321.315
Mar(14:0/22:2)	Mar(36:2)	36	2	FA(14:0)	228.209	C14H28O2	FA(22:2)	336.303	C22H40O2	870.607	915.605	869.6	227.202	335.296	641.391	533.297	323.098	305.088	888.641	871.614	853.604	211.206	319.3
Mar(14:1/14:1)	Mar(28:2)	28	2	FA(14:1)	226.193	C14H26O2	FA(14:1)	226.193	C14H26O2	758.482	803.48	757.474	225.186	225.186	531.281	531.281	323.098	305.088	776.515	759.489	741.478	209.19	209.19
Mar(14:1/15:0)	Mar(29:1)	29	1	FA(14:1)	226.193	C14H26O2	FA(15:0)	242.225	C15H30O2	774.513	819.511	773.506	225.186	241.217	547.312	531.281	323.098	305.088	792.547	775.52	757.51	209.19	225.221
Mar(14:1/15:1)	Mar(29:2)	29	2	FA(14:1)	226.193	C14H26O2	FA(15:1)	240.209	C15H28O2	772.497	817.495	771.49	225.186	239.202	545.297	531.281	323.098	305.088	790.531	773.505	755.494	209.19	223.206
Mar(14:1/16:0)	Mar(30:1)	30	1	FA(14:1)	226.193	C14H26O2	FA(16:0)	256.24	C16H32O2	788.529	833.527	787.521	225.186	255.233	561.328	531.281	323.098	305.088	806.562	789.536	771.525	209.19	239.237
Mar(14:1/16:1)	Mar(30:2)	30	2	FA(14:1)	226.193	C14H26O2	FA(16:1)	254.225	C16H30O2	786.513	831.511	785.506	225.186	253.217	559.312	531.281	323.098	305.088	804.547	787.52	769.51	209.19	237.221
Mar(14:1/16:2)	Mar(30:3)	30	3	FA(14:1)	226.193	C14H26O2	FA(16:2)	252.209	C16H28O2	784.497	829.495	783.49	225.186	251.202	557.297	531.281	323.098	305.088	802.531	785.505	767.494	209.19	235.206
Mar(14:1/17:0)	Mar(31:1)	31	1	FA(14:1)	226.193	C14H26O2	FA(17:0)	270.256	C17H34O2	802.544	847.542	801.537	225.186	269.249	575.344	531.281	323.098	305.088	820.578	803.552	785.541	209.19	253.253
Mar(14:1/17:1)	Mar(31:2)	31	2	FA(14:1)	226.193	C14H26O2	FA(17:1)	268.24	C17H32O2	800.529	845.527	799.521	225.186	267.233	573.328	531.281	323.098	305.088	818.562	801.536	783.525	209.19	251.237
Mar(14:1/17:2)	Mar(31:3)	31	3	FA(14:1)	226.193	C14H26O2	FA(17:2)	266.225	C17H30O2	798.513	843.511	797.506	225.186	265.217	571.312	531.281	323.098	305.088	816.547	799.52	781.51	209.19	249.221
Mar(14:1/18:0)	Mar(32:1)	32	1	FA(14:1)	226.193	C14H26O2	FA(18:0)	284.272	C18H36O2	816.56	861.558	815.553	225.186	283.264	589.359	531.281	323.098	305.088	834.594	817.567	799.557	209.19	267.268
Mar(14:1/18:1)	Mar(32:2)	32	2	FA(14:1)	226.193	C14H26O2	FA(18:1)	282.256	C18H34O2	814.544	859.542	813.537	225.186	281.249	587.344	531.281	323.098	305.088	832.578	815.552	797.541	209.19	265.253
Mar(14:1/18:2)	Mar(32:3)	32	3	FA(14:1)	226.193	C14H26O2	FA(18:2)	280.24	C18H32O2	812.529	857.527	811.521	225.186	279.233	585.328	531.281	323.098	305.088	830.562	813.536	795.525	209.19	263.237
Mar(14:1/19:0)	Mar(33:1)	33	1	FA(14:1)	226.193	C14H26O2	FA(19:0)	298.287	C19H38O2	830.576	875.574	829.568	225.186	297.28	603.375	531.281	323.098	305.088	848.609	831.583	813.572	209.19	281.284
Mar(14:1/19:1)	Mar(33:2)	33	2	FA(14:1)	226.193	C14H26O2	FA(19:1)	296.272	C19H36O2	828.56	873.558	827.553	225.186	295.264	601.359	531.281	323.098	305.088	846.594	829.567	811.557	209.19	279.268
Mar(14:1/19:2)	Mar(33:3)	33	3	FA(14:1)	226.193	C14H26O2	FA(19:2)	290.225	C19H30O2	822.513	867.511	821.506	225.186	289.217	595.312	531.281	323.098	305.088	840.547	823.52	805.51	209.19	273.221
Mar(14:1/20:0)	Mar(34:1)	34	1	FA(14:1)	226.193	C14H26O2	FA(20:0)	312.303	C20H40O2	844.591	889.589	843.584	225.186	311.296	617.391	531.281	323.098	305.088	862.625	845.598	827.588	209.19	295.3
Mar(14:1/20:1)	Mar(34:2)	34	2	FA(14:1)	226.193	C14H26O2	FA(20:1)	310.287	C20H38O2	842.576	887.574	841.568	225.186	309.28	615.375	531.281	323.098	305.088	860.609	843.583	825.572	209.19	293.284
Mar(14:1/20:2)	Mar(34:3)	34	3	FA(14:1)	226.193	C14H26O2	FA(20:2)	308.272	C20H36O2	840.56	885.558	839.553	225.186	307.264	613.359	531.281	323.098	305.088	858.594	841.567	823.557	209.19	291.268
Mar(14:1/21:0)	Mar(35:1)	35	1	FA(14:1)	226.193	C14H26O2	FA(21:0)	326.318	C21H42O2	858.607	903.605	857.6	225.186	325.311	631.406	531.281	323.098	305.088	876.641	859.614	841.604	209.19	309.315
Mar(14:1/21:1)	Mar(35:2)	35	2	FA(14:1)	226.193	C14H26O2	FA(21:1)	324.303	C21H40O2	856.591	901.589	855.584	225.186	323.296	629.391	531.281	323.098	305.088	874.625	857.598	839.588	209.19	307.3
Mar(14:1/21:2)	Mar(35:3)	35	3	FA(14:1)	226.193	C14H26O2	FA(21:2)	322.287	C21H38O2	854.576	899.574	853.568	225.186	321.28	627.375	531.281	323.098	305.088	872.609	855.583	837.572	209.19	305.284
Mar(14:1/22:0)	Mar(36:1)	36	1	FA(14:1)	226.193	C14H26O2	FA(22:0)	340.334	C22H44O2	872.622	917.621	871.615	225.186	339.327	645.422	531.281	323.098	305.088	890.656	873.63	855.619	209.19	323.331
Mar(14:1/22:1)	Mar(36:2)	36	2	FA(14:1)	226.193	C14H26O2	FA(22:1)	338.318	C22H42O2	870.607	915.605	869.6	225.186	337.311	643.406	531.281	323.098	305.088	888.641	871.614	853.604	209.19	321.315
Mar(14:1/22:2)	Mar(36:3)	36	3	FA(14:1)	226.193	C14H26O2	FA(22:2)	336.303	C22H40O2	868.591	913.589	867.584	225.186	335.296	641.391	531.281	323.098	305.088	886.625	869.598	851.588	209.19	319.3
Mar(15:0/15:0)	Mar(30:0)	30	0	FA(15:0)	242.225	C15H30O2	FA(15:0)	242.225	C15H30O2	790.544	835.542	789.537	241.217	241.217	547.312	547.312	323.098	305.088	808.578	791.552	773.541	225.221	225.221
Mar(15:0/15:1)	Mar(30:1)	30	1	FA(15:0)	242.225	C15H30O2	FA(15:1)	240.209	C15H28O2	788.529	833.527	787.521	241.217	239.202	545.297	547.312	323.098	305.088	806.562	789.536	771.525	225.221	223.206
Mar(15:0/16:0)	Mar(31:0)	31	0	FA(15:0)	242.225	C15H30O2	FA(16:0)	256.24	C16H32O2	804.56	849.558	803.553	241.217	255.233	561.328	547.312	323.098	305.088	822.594	805.567	787.557	225.221	239.237
Mar(15:0/16:1)	Mar(31:1)	31	1	FA(15:0)	242.225	C15H30O2	FA(16:1)	254.225	C16H30O2	802.544	847.542	801.537	241.217	253.217	559.312	547.312	323.098	305.088	820.578	803.552	785.541	225.221	237.221
Mar(15:0/16:2)	Mar(31:2)	31	2	FA(15:0)	242.225	C15H30O2	FA(16:2)	252.209	C16H28O2	800.529	845.527	799.521	241.217	251.202	557.297	547.312	323.098	305.088	818.562	801.536	783.525	225.221	235.206
Mar(15:0/17:0)	Mar(32:0)	32	0	FA(15:0)	242.225	C15H30O2	FA(17:0)	270.256	C17H34O2	818.576	863.574	817.568	241.217	269.249	575.344	547.312	323.098	305.088	836.609	819.583	801.572	225.221	253.253
Mar(15:0/17:1)	Mar(32:1)	32	1	FA(15:0)	242.225	C15H30O2	FA(17:1)	268.24	C17H32O2	816.56	861.558	815.553	241.217	267.233	573.328	547.312	323.098	305.088	834.594	817.567	799.557	225.221	251.237
Mar(15:0/17:2)	Mar(32:2)	32	2	FA(15:0)	242.225	C15H30O2	FA(17:2)	266.225	C17H30O2	814.544	859.542	813.537	241.217	265.217	571.312	547.312	323.098	305.088	832.578	815.552	797.541	225.221	249.221
Mar(15:0/18:0)	Mar(33:0)	33	0	FA(15:0)	242.225	C15H30O2	FA(18:0)	284.272	C18H36O2	832.591	877.589	831.584	241.217	283.264	589.359	547.312	323.098	305.088	850.625	833.598	815.588	225.221	267.268
Mar(15:0/18:1)	Mar(33:1)	33	1	FA(15:0)	242.225	C15H30O2	FA(18:1)	282.256	C18H34O2	830.576	875.574	829.568	241.217	281.249	587.344	547.312	323.098	305.088	848.609	831.583	813.572	225.221	265.253
Mar(15:0/18:2)	Mar(33:2)	33	2	FA(15:0)	242.225	C15H30O2	FA(18:2)	280.24	C18H32O2	828.56	873.558	827.553	241.217	279.233	585.328	547.312	323.098	305.088	846.594	829.567	811.557	225.221	263.237
Mar(15:0/19:0)	Mar(34:0)	34	0	FA(15:0)	242.225	C15H30O2	FA(19:0)	298.287	C19H38O2	846.607	891.605	845.6	241.217	297.28	603.375	547.312	323.098	305.088	864.641	847.614	829.604	225.221	281.284
Mar(15:0/19:1)	Mar(34:1)	34	1	FA(15:0)	242.225	C15H30O2	FA(19:1)	296.272	C19H36O2	844.591	889.589	843.584	241.217	295.264	601.359	547.312	323.098	305.088	862.625	845.598	827.588	225.221	279.268
Mar(15:0/19:2)	Mar(34:2)	34	2	FA(15:0)	242.225	C15H30O2	FA(19:2)	290.225	C19H30O2	838.544	883.542	837.537	241.217	289.217	595.312	547.312	323.098	305.088	856.578	839.552	821.541	225.221	273.221
Mar(15:0/20:0)	Mar(35:0)	35	0	FA(15:0)	242.225	C15H30O2	FA(20:0)	312.303	C20H40O2	860.622	905.621	859.615	241.217	311.296	617.391	547.312	323.098	305.088	878.656	861.63	843.619	225.221	295.3
Mar(15:0/20:1)	Mar(35:1)	35	1	FA(15:0)	242.225	C15H30O2	FA(20:1)	310.287	C20H38O2	858.607	903.605	857.6	241.217	309.28	615.375	547.312	323.098	305.088	876.641	859.614	841.604	225.221	293.284
Mar(15:0/20:2)	Mar(35:2)	35	2	FA(15:0)	242.225	C15H30O2	FA(20:2)	308.272	C20H36O2	856.591	901.589	855.584	241.217	307.264	613.359	547.312	323.098	305.088	874.625	857.598	839.588	225.221	291.268
Mar(15:0/21:0)	Mar(36:0)	36	0	FA(15:0)	242.225	C15H30O2	FA(21:0)	326.318	C21H42O2	874.638	919.636	873.631	241.217	325.311	631.406	547.312	323.098	305.088	892.672	875.645	857.635	225.221	309.315
Mar(15:0/21:1)	Mar(36:1)	36	1	FA(15:0)	242.225	C15H30O2	FA(21:1)	324.303	C21H40O2	872.622	917.621	871.615	241.217	323.296	629.391	547.312	323.098	305.088	890.656	873.63	855.619	225.221	307.3
Mar(15:0/21:2)	Mar(36:2)	36	2	FA(15:0)	242.225	C15H30O2	FA(21:2)	322.287	C21H38O2	870.607	915.605	869.6	241.217	321.28	627.375	547.312	323.098	305.088	888.641	871.614	853.604	225.221	305.284
Mar(15:0/22:0)	Mar(37:0)	37	0	FA(15:0)	242.225	C15H30O2	FA(22:0)	340.334	C22H44O2	888.654	933.652	887.647	241.217	339.327	645.422	547.312	323.098	305.088	906.688	889.661	871.651	225.221	323.331
Mar(15:0/22:1)	Mar(37:1)	37	1	FA(15:0)	242.225	C15H30O2	FA(22:1)	338.318	C22H42O2	886.638	931.636	885.631	241.217	337.311	643.406	547.312	323.098	305.088	904.672	887.645	869.635	225.221	321.315
Mar(15:0/22:2)	Mar(37:2)	37	2	FA(15:0)	242.225	C15H30O2	FA(22:2)	336.303	C22H40O2	884.622	929.621	883.615	241.217	335.296	641.391	547.312	323.098	305.088	902.656	885.63	867.619	225.221	319.3
Mar(15:1/15:1)	Mar(30:2)	30	2	FA(15:1)	240.209	C15H28O2	FA(15:1)	240.209	C15H28O2	786.513	831.511	785.506	239.202	239.202	545.297	545.297	323.098	305.088	804.547	787.52	769.51	223.206	223.206
Mar(15:1/16:0)	Mar(31:1)	31	1	FA(15:1)	240.209	C15H28O2	FA(16:0)	256.24	C16H32O2	802.544	847.542	801.537	239.202	255.233	561.328	545.297	323.098	305.088	820.578	803.552	785.541	223.206	239.237
Mar(15:1/16:1)	Mar(31:2)	31	2	FA(15:1)	240.209	C15H28O2	FA(16:1)	254.225	C16H30O2	800.529	845.527	799.521	239.202	253.217	559.312	545.297	323.098	305.088	818.562	801.536	783.525	223.206	237.221
Mar(15:1/16:2)	Mar(31:3)	31	3	FA(15:1)	240.209	C15H28O2	FA(16:2)	252.209	C16H28O2	798.513	843.511	797.506	239.202	251.202	557.297	545.297	323.098	305.088	816.547	799.52	781.51	223.206	235.206
Mar(15:1/17:0)	Mar(32:1)	32	1	FA(15:1)	240.209	C15H28O2	FA(17:0)	270.256	C17H34O2	816.56	861.558	815.553	239.202	269.249	575.344	545.297	323.098	305.088	834.594	817.567	799.557	223.206	253.253
Mar(15:1/17:1)	Mar(32:2)	32	2	FA(15:1)	240.209	C15H28O2	FA(17:1)	268.24	C17H32O2	814.544	859.542	813.537	239.202	267.233	573.328	545.297	323.098	305.088	832.578	815.552	797.541	223.206	251.237
Mar(15:1/17:2)	Mar(32:3)	32	3	FA(15:1)	240.209	C15H28O2	FA(17:2)	266.225	C17H30O2	812.529	857.527	811.521	239.202	265.217	571.312	545.297	323.098	305.088	830.562	813.536	795.525	223.206	249.221
Mar(15:1/18:0)	Mar(33:1)	33	1	FA(15:1)	240.209	C15H28O2	FA(18:0)	284.272	C18H36O2	830.576	875.574	829.568	239.202	283.264	589.359	545.297	323.098	305.088	848.609	831.583	813.572	223.206	267.268
Mar(15:1/18:1)	Mar(33:2)	33	2	FA(15:1)	240.209	C15H28O2	FA(18:1)	282.256	C18H34O2	828.56	873.558	827.553	239.202	281.249	587.344	545.297	323.098	305.088	846.594	829.567	811.557	223.206	265.253
Mar(15:1/18:2)	Mar(33:3)	33	3	FA(15:1)	240.209	C15H28O2	FA(18:2)	280.24	C18H32O2	826.544	871.542	825.537	239.202	279.233	585.328	545.297	323.098	305.088	844.578	827.552	809.541	223.206	263.237
Mar(15:1/19:0)	Mar(34:1)	34	1	FA(15:1)	240.209	C15H28O2	FA(19:0)	298.287	C19H38O2	844.591	889.589	843.584	239.202	297.28	603.375	545.297	323.098	305.088	862.625	845.598	827.588	223.206	281.284
Mar(15:1/19:1)	Mar(34:2)	34	2	FA(15:1)	240.209	C15H28O2	FA(19:1)	296.272	C19H36O2	842.576	887.574	841.568	239.202	295.264	601.359	545.297	323.098	305.088	860.609	843.583	825.572	223.206	279.268
Mar(15:1/19:2)	Mar(34:3)	34	3	FA(15:1)	240.209	C15H28O2	FA(19:2)	290.225	C19H30O2	836.529	881.527	835.521	239.202	289.217	595.312	545.297	323.098	305.088	854.562	837.536	819.525	223.206	273.221
Mar(15:1/20:0)	Mar(35:1)	35	1	FA(15:1)	240.209	C15H28O2	FA(20:0)	312.303	C20H40O2	858.607	903.605	857.6	239.202	311.296	617.391	545.297	323.098	305.088	876.641	859.614	841.604	223.206	295.3
Mar(15:1/20:1)	Mar(35:2)	35	2	FA(15:1)	240.209	C15H28O2	FA(20:1)	310.287	C20H38O2	856.591	901.589	855.584	239.202	309.28	615.375	545.297	323.098	305.088	874.625	857.598	839.588	223.206	293.284
Mar(15:1/20:2)	Mar(35:3)	35	3	FA(15:1)	240.209	C15H28O2	FA(20:2)	308.272	C20H36O2	854.576	899.574	853.568	239.202	307.264	613.359	545.297	323.098	305.088	872.609	855.583	837.572	223.206	291.268
Mar(15:1/21:0)	Mar(36:1)	36	1	FA(15:1)	240.209	C15H28O2	FA(21:0)	326.318	C21H42O2	872.622	917.621	871.615	239.202	325.311	631.406	545.297	323.098	305.088	890.656	873.63	855.619	223.206	309.315
Mar(15:1/21:1)	Mar(36:2)	36	2	FA(15:1)	240.209	C15H28O2	FA(21:1)	324.303	C21H40O2	870.607	915.605	869.6	239.202	323.296	629.391	545.297	323.098	305.088	888.641	871.614	853.604	223.206	307.3
Mar(15:1/21:2)	Mar(36:3)	36	3	FA(15:1)	240.209	C15H28O2	FA(21:2)	322.287	C21H38O2	868.591	913.589	867.584	239.202	321.28	627.375	545.297	323.098	305.088	886.625	869.598	851.588	223.206	305.284
Mar(15:1/22:0)	Mar(37:1)	37	1	FA(15:1)	240.209	C15H28O2	FA(22:0)	340.334	C22H44O2	886.638	931.636	885.631	239.202	339.327	645.422	545.297	323.098	305.088	904.672	887.645	869.635	223.206	323.331
Mar(15:1/22:1)	Mar(37:2)	37	2	FA(15:1)	240.209	C15H28O2	FA(22:1)	338.318	C22H42O2	884.622	929.621	883.615	239.202	337.311	643.406	545.297	323.098	305.088	902.656	885.63	867.619	223.206	321.315
Mar(15:1/22:2)	Mar(37:3)	37	3	FA(15:1)	240.209	C15H28O2	FA(22:2)	336.303	C22H40O2	882.607	927.605	881.6	239.202	335.296	641.391	545.297	323.098	305.088	900.641	883.614	865.604	223.206	319.3
Mar(16:0/16:0)	Mar(32:0)	32	0	FA(16:0)	256.24	C16H32O2	FA(16:0)	256.24	C16H32O2	818.576	863.574	817.568	255.233	255.233	561.328	561.328	323.098	305.088	836.609	819.583	801.572	239.237	239.237
Mar(16:0/16:1)	Mar(32:1)	32	1	FA(16:0)	256.24	C16H32O2	FA(16:1)	254.225	C16H30O2	816.56	861.558	815.553	255.233	253.217	559.312	561.328	323.098	305.088	834.594	817.567	799.557	239.237	237.221
Mar(16:0/16:2)	Mar(32:2)	32	2	FA(16:0)	256.24	C16H32O2	FA(16:2)	252.209	C16H28O2	814.544	859.542	813.537	255.233	251.202	557.297	561.328	323.098	305.088	832.578	815.552	797.541	239.237	235.206
Mar(16:0/17:0)	Mar(33:0)	33	0	FA(16:0)	256.24	C16H32O2	FA(17:0)	270.256	C17H34O2	832.591	877.589	831.584	255.233	269.249	575.344	561.328	323.098	305.088	850.625	833.598	815.588	239.237	253.253
Mar(16:0/17:1)	Mar(33:1)	33	1	FA(16:0)	256.24	C16H32O2	FA(17:1)	268.24	C17H32O2	830.576	875.574	829.568	255.233	267.233	573.328	561.328	323.098	305.088	848.609	831.583	813.572	239.237	251.237
Mar(16:0/17:2)	Mar(33:2)	33	2	FA(16:0)	256.24	C16H32O2	FA(17:2)	266.225	C17H30O2	828.56	873.558	827.553	255.233	265.217	571.312	561.328	323.098	305.088	846.594	829.567	811.557	239.237	249.221
Mar(16:0/18:0)	Mar(34:0)	34	0	FA(16:0)	256.24	C16H32O2	FA(18:0)	284.272	C18H36O2	846.607	891.605	845.6	255.233	283.264	589.359	561.328	323.098	305.088	864.641	847.614	829.604	239.237	267.268
Mar(16:0/18:1)	Mar(34:1)	34	1	FA(16:0)	256.24	C16H32O2	FA(18:1)	282.256	C18H34O2	844.591	889.589	843.584	255.233	281.249	587.344	561.328	323.098	305.088	862.625	845.598	827.588	239.237	265.253
Mar(16:0/18:2)	Mar(34:2)	34	2	FA(16:0)	256.24	C16H32O2	FA(18:2)	280.24	C18H32O2	842.576	887.574	841.568	255.233	279.233	585.328	561.328	323.098	305.088	860.609	843.583	825.572	239.237	263.237
Mar(16:0/19:0)	Mar(35:0)	35	0	FA(16:0)	256.24	C16H32O2	FA(19:0)	298.287	C19H38O2	860.622	905.621	859.615	255.233	297.28	603.375	561.328	323.098	305.088	878.656	861.63	843.619	239.237	281.284
Mar(16:0/19:1)	Mar(35:1)	35	1	FA(16:0)	256.24	C16H32O2	FA(19:1)	296.272	C19H36O2	858.607	903.605	857.6	255.233	295.264	601.359	561.328	323.098	305.088	876.641	859.614	841.604	239.237	279.268
Mar(16:0/19:2)	Mar(35:2)	35	2	FA(16:0)	256.24	C16H32O2	FA(19:2)	290.225	C19H30O2	852.56	897.558	851.553	255.233	289.217	595.312	561.328	323.098	305.088	870.594	853.567	835.557	239.237	273.221
Mar(16:0/20:0)	Mar(36:0)	36	0	FA(16:0)	256.24	C16H32O2	FA(20:0)	312.303	C20H40O2	874.638	919.636	873.631	255.233	311.296	617.391	561.328	323.098	305.088	892.672	875.645	857.635	239.237	295.3
Mar(16:0/20:1)	Mar(36:1)	36	1	FA(16:0)	256.24	C16H32O2	FA(20:1)	310.287	C20H38O2	872.622	917.621	871.615	255.233	309.28	615.375	561.328	323.098	305.088	890.656	873.63	855.619	239.237	293.284
Mar(16:0/20:2)	Mar(36:2)	36	2	FA(16:0)	256.24	C16H32O2	FA(20:2)	308.272	C20H36O2	870.607	915.605	869.6	255.233	307.264	613.359	561.328	323.098	305.088	888.641	871.614	853.604	239.237	291.268
Mar(16:0/21:0)	Mar(37:0)	37	0	FA(16:0)	256.24	C16H32O2	FA(21:0)	326.318	C21H42O2	888.654	933.652	887.647	255.233	325.311	631.406	561.328	323.098	305.088	906.688	889.661	871.651	239.237	309.315
Mar(16:0/21:1)	Mar(37:1)	37	1	FA(16:0)	256.24	C16H32O2	FA(21:1)	324.303	C21H40O2	886.638	931.636	885.631	255.233	323.296	629.391	561.328	323.098	305.088	904.672	887.645	869.635	239.237	307.3
Mar(16:0/21:2)	Mar(37:2)	37	2	FA(16:0)	256.24	C16H32O2	FA(21:2)	322.287	C21H38O2	884.622	929.621	883.615	255.233	321.28	627.375	561.328	323.098	305.088	902.656	885.63	867.619	239.237	305.284
Mar(16:0/22:0)	Mar(38:0)	38	0	FA(16:0)	256.24	C16H32O2	FA(22:0)	340.334	C22H44O2	902.669	947.668	901.662	255.233	339.327	645.422	561.328	323.098	305.088	920.703	903.677	885.666	239.237	323.331
Mar(16:0/22:1)	Mar(38:1)	38	1	FA(16:0)	256.24	C16H32O2	FA(22:1)	338.318	C22H42O2	900.654	945.652	899.647	255.233	337.311	643.406	561.328	323.098	305.088	918.688	901.661	883.651	239.237	321.315
Mar(16:0/22:2)	Mar(38:2)	38	2	FA(16:0)	256.24	C16H32O2	FA(22:2)	336.303	C22H40O2	898.638	943.636	897.631	255.233	335.296	641.391	561.328	323.098	305.088	916.672	899.645	881.635	239.237	319.3
Mar(16:1/16:1)	Mar(32:2)	32	2	FA(16:1)	254.225	C16H30O2	FA(16:1)	254.225	C16H30O2	814.544	859.542	813.537	253.217	253.217	559.312	559.312	323.098	305.088	832.578	815.552	797.541	237.221	237.221
Mar(16:1/16:2)	Mar(32:3)	32	3	FA(16:1)	254.225	C16H30O2	FA(16:2)	252.209	C16H28O2	812.529	857.527	811.521	253.217	251.202	557.297	559.312	323.098	305.088	830.562	813.536	795.525	237.221	235.206
Mar(16:1/17:0)	Mar(33:1)	33	1	FA(16:1)	254.225	C16H30O2	FA(17:0)	270.256	C17H34O2	830.576	875.574	829.568	253.217	269.249	575.344	559.312	323.098	305.088	848.609	831.583	813.572	237.221	253.253
Mar(16:1/17:1)	Mar(33:2)	33	2	FA(16:1)	254.225	C16H30O2	FA(17:1)	268.24	C17H32O2	828.56	873.558	827.553	253.217	267.233	573.328	559.312	323.098	305.088	846.594	829.567	811.557	237.221	251.237
Mar(16:1/17:2)	Mar(33:3)	33	3	FA(16:1)	254.225	C16H30O2	FA(17:2)	266.225	C17H30O2	826.544	871.542	825.537	253.217	265.217	571.312	559.312	323.098	305.088	844.578	827.552	809.541	237.221	249.221
Mar(16:1/18:0)	Mar(34:1)	34	1	FA(16:1)	254.225	C16H30O2	FA(18:0)	284.272	C18H36O2	844.591	889.589	843.584	253.217	283.264	589.359	559.312	323.098	305.088	862.625	845.598	827.588	237.221	267.268
Mar(16:1/18:1)	Mar(34:2)	34	2	FA(16:1)	254.225	C16H30O2	FA(18:1)	282.256	C18H34O2	842.576	887.574	841.568	253.217	281.249	587.344	559.312	323.098	305.088	860.609	843.583	825.572	237.221	265.253
Mar(16:1/18:2)	Mar(34:3)	34	3	FA(16:1)	254.225	C16H30O2	FA(18:2)	280.24	C18H32O2	840.56	885.558	839.553	253.217	279.233	585.328	559.312	323.098	305.088	858.594	841.567	823.557	237.221	263.237
Mar(16:1/19:0)	Mar(35:1)	35	1	FA(16:1)	254.225	C16H30O2	FA(19:0)	298.287	C19H38O2	858.607	903.605	857.6	253.217	297.28	603.375	559.312	323.098	305.088	876.641	859.614	841.604	237.221	281.284
Mar(16:1/19:1)	Mar(35:2)	35	2	FA(16:1)	254.225	C16H30O2	FA(19:1)	296.272	C19H36O2	856.591	901.589	855.584	253.217	295.264	601.359	559.312	323.098	305.088	874.625	857.598	839.588	237.221	279.268
Mar(16:1/19:2)	Mar(35:3)	35	3	FA(16:1)	254.225	C16H30O2	FA(19:2)	290.225	C19H30O2	850.544	895.542	849.537	253.217	289.217	595.312	559.312	323.098	305.088	868.578	851.552	833.541	237.221	273.221
Mar(16:1/20:0)	Mar(36:1)	36	1	FA(16:1)	254.225	C16H30O2	FA(20:0)	312.303	C20H40O2	872.622	917.621	871.615	253.217	311.296	617.391	559.312	323.098	305.088	890.656	873.63	855.619	237.221	295.3
Mar(16:1/20:1)	Mar(36:2)	36	2	FA(16:1)	254.225	C16H30O2	FA(20:1)	310.287	C20H38O2	870.607	915.605	869.6	253.217	309.28	615.375	559.312	323.098	305.088	888.641	871.614	853.604	237.221	293.284
Mar(16:1/20:2)	Mar(36:3)	36	3	FA(16:1)	254.225	C16H30O2	FA(20:2)	308.272	C20H36O2	868.591	913.589	867.584	253.217	307.264	613.359	559.312	323.098	305.088	886.625	869.598	851.588	237.221	291.268
Mar(16:1/21:0)	Mar(37:1)	37	1	FA(16:1)	254.225	C16H30O2	FA(21:0)	326.318	C21H42O2	886.638	931.636	885.631	253.217	325.311	631.406	559.312	323.098	305.088	904.672	887.645	869.635	237.221	309.315
Mar(16:1/21:1)	Mar(37:2)	37	2	FA(16:1)	254.225	C16H30O2	FA(21:1)	324.303	C21H40O2	884.622	929.621	883.615	253.217	323.296	629.391	559.312	323.098	305.088	902.656	885.63	867.619	237.221	307.3
Mar(16:1/21:2)	Mar(37:3)	37	3	FA(16:1)	254.225	C16H30O2	FA(21:2)	322.287	C21H38O2	882.607	927.605	881.6	253.217	321.28	627.375	559.312	323.098	305.088	900.641	883.614	865.604	237.221	305.284
Mar(16:1/22:0)	Mar(38:1)	38	1	FA(16:1)	254.225	C16H30O2	FA(22:0)	340.334	C22H44O2	900.654	945.652	899.647	253.217	339.327	645.422	559.312	323.098	305.088	918.688	901.661	883.651	237.221	323.331
Mar(16:1/22:1)	Mar(38:2)	38	2	FA(16:1)	254.225	C16H30O2	FA(22:1)	338.318	C22H42O2	898.638	943.636	897.631	253.217	337.311	643.406	559.312	323.098	305.088	916.672	899.645	881.635	237.221	321.315
Mar(16:1/22:2)	Mar(38:3)	38	3	FA(16:1)	254.225	C16H30O2	FA(22:2)	336.303	C22H40O2	896.622	941.621	895.615	253.217	335.296	641.391	559.312	323.098	305.088	914.656	897.63	879.619	237.221	319.3
Mar(16:2/16:2)	Mar(32:4)	32	4	FA(16:2)	252.209	C16H28O2	FA(16:2)	252.209	C16H28O2	810.513	855.511	809.506	251.202	251.202	557.297	557.297	323.098	305.088	828.547	811.52	793.51	235.206	235.206
Mar(16:2/17:0)	Mar(33:2)	33	2	FA(16:2)	252.209	C16H28O2	FA(17:0)	270.256	C17H34O2	828.56	873.558	827.553	251.202	269.249	575.344	557.297	323.098	305.088	846.594	829.567	811.557	235.206	253.253
Mar(16:2/17:1)	Mar(33:3)	33	3	FA(16:2)	252.209	C16H28O2	FA(17:1)	268.24	C17H32O2	826.544	871.542	825.537	251.202	267.233	573.328	557.297	323.098	305.088	844.578	827.552	809.541	235.206	251.237
Mar(16:2/17:2)	Mar(33:4)	33	4	FA(16:2)	252.209	C16H28O2	FA(17:2)	266.225	C17H30O2	824.529	869.527	823.521	251.202	265.217	571.312	557.297	323.098	305.088	842.562	825.536	807.525	235.206	249.221
Mar(16:2/18:0)	Mar(34:2)	34	2	FA(16:2)	252.209	C16H28O2	FA(18:0)	284.272	C18H36O2	842.576	887.574	841.568	251.202	283.264	589.359	557.297	323.098	305.088	860.609	843.583	825.572	235.206	267.268
Mar(16:2/18:1)	Mar(34:3)	34	3	FA(16:2)	252.209	C16H28O2	FA(18:1)	282.256	C18H34O2	840.56	885.558	839.553	251.202	281.249	587.344	557.297	323.098	305.088	858.594	841.567	823.557	235.206	265.253
Mar(16:2/18:2)	Mar(34:4)	34	4	FA(16:2)	252.209	C16H28O2	FA(18:2)	280.24	C18H32O2	838.544	883.542	837.537	251.202	279.233	585.328	557.297	323.098	305.088	856.578	839.552	821.541	235.206	263.237
Mar(16:2/19:0)	Mar(35:2)	35	2	FA(16:2)	252.209	C16H28O2	FA(19:0)	298.287	C19H38O2	856.591	901.589	855.584	251.202	297.28	603.375	557.297	323.098	305.088	874.625	857.598	839.588	235.206	281.284
Mar(16:2/19:1)	Mar(35:3)	35	3	FA(16:2)	252.209	C16H28O2	FA(19:1)	296.272	C19H36O2	854.576	899.574	853.568	251.202	295.264	601.359	557.297	323.098	305.088	872.609	855.583	837.572	235.206	279.268
Mar(16:2/19:2)	Mar(35:4)	35	4	FA(16:2)	252.209	C16H28O2	FA(19:2)	290.225	C19H30O2	848.529	893.527	847.521	251.202	289.217	595.312	557.297	323.098	305.088	866.562	849.536	831.525	235.206	273.221
Mar(16:2/20:0)	Mar(36:2)	36	2	FA(16:2)	252.209	C16H28O2	FA(20:0)	312.303	C20H40O2	870.607	915.605	869.6	251.202	311.296	617.391	557.297	323.098	305.088	888.641	871.614	853.604	235.206	295.3
Mar(16:2/20:1)	Mar(36:3)	36	3	FA(16:2)	252.209	C16H28O2	FA(20:1)	310.287	C20H38O2	868.591	913.589	867.584	251.202	309.28	615.375	557.297	323.098	305.088	886.625	869.598	851.588	235.206	293.284
Mar(16:2/20:2)	Mar(36:4)	36	4	FA(16:2)	252.209	C16H28O2	FA(20:2)	308.272	C20H36O2	866.576	911.574	865.568	251.202	307.264	613.359	557.297	323.098	305.088	884.609	867.583	849.572	235.206	291.268
Mar(16:2/21:0)	Mar(37:2)	37	2	FA(16:2)	252.209	C16H28O2	FA(21:0)	326.318	C21H42O2	884.622	929.621	883.615	251.202	325.311	631.406	557.297	323.098	305.088	902.656	885.63	867.619	235.206	309.315
Mar(16:2/21:1)	Mar(37:3)	37	3	FA(16:2)	252.209	C16H28O2	FA(21:1)	324.303	C21H40O2	882.607	927.605	881.6	251.202	323.296	629.391	557.297	323.098	305.088	900.641	883.614	865.604	235.206	307.3
Mar(16:2/21:2)	Mar(37:4)	37	4	FA(16:2)	252.209	C16H28O2	FA(21:2)	322.287	C21H38O2	880.591	925.589	879.584	251.202	321.28	627.375	557.297	323.098	305.088	898.625	881.598	863.588	235.206	305.284
Mar(16:2/22:0)	Mar(38:2)	38	2	FA(16:2)	252.209	C16H28O2	FA(22:0)	340.334	C22H44O2	898.638	943.636	897.631	251.202	339.327	645.422	557.297	323.098	305.088	916.672	899.645	881.635	235.206	323.331
Mar(16:2/22:1)	Mar(38:3)	38	3	FA(16:2)	252.209	C16H28O2	FA(22:1)	338.318	C22H42O2	896.622	941.621	895.615	251.202	337.311	643.406	557.297	323.098	305.088	914.656	897.63	879.619	235.206	321.315
Mar(16:2/22:2)	Mar(38:4)	38	4	FA(16:2)	252.209	C16H28O2	FA(22:2)	336.303	C22H40O2	894.607	939.605	893.6	251.202	335.296	641.391	557.297	323.098	305.088	912.641	895.614	877.604	235.206	319.3
Mar(17:0/17:0)	Mar(34:0)	34	0	FA(17:0)	270.256	C17H34O2	FA(17:0)	270.256	C17H34O2	846.607	891.605	845.6	269.249	269.249	575.344	575.344	323.098	305.088	864.641	847.614	829.604	253.253	253.253
Mar(17:0/17:1)	Mar(34:1)	34	1	FA(17:0)	270.256	C17H34O2	FA(17:1)	268.24	C17H32O2	844.591	889.589	843.584	269.249	267.233	573.328	575.344	323.098	305.088	862.625	845.598	827.588	253.253	251.237
Mar(17:0/17:2)	Mar(34:2)	34	2	FA(17:0)	270.256	C17H34O2	FA(17:2)	266.225	C17H30O2	842.576	887.574	841.568	269.249	265.217	571.312	575.344	323.098	305.088	860.609	843.583	825.572	253.253	249.221
Mar(17:0/18:0)	Mar(35:0)	35	0	FA(17:0)	270.256	C17H34O2	FA(18:0)	284.272	C18H36O2	860.622	905.621	859.615	269.249	283.264	589.359	575.344	323.098	305.088	878.656	861.63	843.619	253.253	267.268
Mar(17:0/18:1)	Mar(35:1)	35	1	FA(17:0)	270.256	C17H34O2	FA(18:1)	282.256	C18H34O2	858.607	903.605	857.6	269.249	281.249	587.344	575.344	323.098	305.088	876.641	859.614	841.604	253.253	265.253
Mar(17:0/18:2)	Mar(35:2)	35	2	FA(17:0)	270.256	C17H34O2	FA(18:2)	280.24	C18H32O2	856.591	901.589	855.584	269.249	279.233	585.328	575.344	323.098	305.088	874.625	857.598	839.588	253.253	263.237
Mar(17:0/19:0)	Mar(36:0)	36	0	FA(17:0)	270.256	C17H34O2	FA(19:0)	298.287	C19H38O2	874.638	919.636	873.631	269.249	297.28	603.375	575.344	323.098	305.088	892.672	875.645	857.635	253.253	281.284
Mar(17:0/19:1)	Mar(36:1)	36	1	FA(17:0)	270.256	C17H34O2	FA(19:1)	296.272	C19H36O2	872.622	917.621	871.615	269.249	295.264	601.359	575.344	323.098	305.088	890.656	873.63	855.619	253.253	279.268
Mar(17:0/19:2)	Mar(36:2)	36	2	FA(17:0)	270.256	C17H34O2	FA(19:2)	290.225	C19H30O2	866.576	911.574	865.568	269.249	289.217	595.312	575.344	323.098	305.088	884.609	867.583	849.572	253.253	273.221
Mar(17:0/20:0)	Mar(37:0)	37	0	FA(17:0)	270.256	C17H34O2	FA(20:0)	312.303	C20H40O2	888.654	933.652	887.647	269.249	311.296	617.391	575.344	323.098	305.088	906.688	889.661	871.651	253.253	295.3
Mar(17:0/20:1)	Mar(37:1)	37	1	FA(17:0)	270.256	C17H34O2	FA(20:1)	310.287	C20H38O2	886.638	931.636	885.631	269.249	309.28	615.375	575.344	323.098	305.088	904.672	887.645	869.635	253.253	293.284
Mar(17:0/20:2)	Mar(37:2)	37	2	FA(17:0)	270.256	C17H34O2	FA(20:2)	308.272	C20H36O2	884.622	929.621	883.615	269.249	307.264	613.359	575.344	323.098	305.088	902.656	885.63	867.619	253.253	291.268
Mar(17:0/21:0)	Mar(38:0)	38	0	FA(17:0)	270.256	C17H34O2	FA(21:0)	326.318	C21H42O2	902.669	947.668	901.662	269.249	325.311	631.406	575.344	323.098	305.088	920.703	903.677	885.666	253.253	309.315
Mar(17:0/21:1)	Mar(38:1)	38	1	FA(17:0)	270.256	C17H34O2	FA(21:1)	324.303	C21H40O2	900.654	945.652	899.647	269.249	323.296	629.391	575.344	323.098	305.088	918.688	901.661	883.651	253.253	307.3
Mar(17:0/21:2)	Mar(38:2)	38	2	FA(17:0)	270.256	C17H34O2	FA(21:2)	322.287	C21H38O2	898.638	943.636	897.631	269.249	321.28	627.375	575.344	323.098	305.088	916.672	899.645	881.635	253.253	305.284
Mar(17:0/22:0)	Mar(39:0)	39	0	FA(17:0)	270.256	C17H34O2	FA(22:0)	340.334	C22H44O2	916.685	961.683	915.678	269.249	339.327	645.422	575.344	323.098	305.088	934.719	917.692	899.682	253.253	323.331
Mar(17:0/22:1)	Mar(39:1)	39	1	FA(17:0)	270.256	C17H34O2	FA(22:1)	338.318	C22H42O2	914.669	959.668	913.662	269.249	337.311	643.406	575.344	323.098	305.088	932.703	915.677	897.666	253.253	321.315
Mar(17:0/22:2)	Mar(39:2)	39	2	FA(17:0)	270.256	C17H34O2	FA(22:2)	336.303	C22H40O2	912.654	957.652	911.647	269.249	335.296	641.391	575.344	323.098	305.088	930.688	913.661	895.651	253.253	319.3
Mar(17:1/17:1)	Mar(34:2)	34	2	FA(17:1)	268.24	C17H32O2	FA(17:1)	268.24	C17H32O2	842.576	887.574	841.568	267.233	267.233	573.328	573.328	323.098	305.088	860.609	843.583	825.572	251.237	251.237
Mar(17:1/17:2)	Mar(34:3)	34	3	FA(17:1)	268.24	C17H32O2	FA(17:2)	266.225	C17H30O2	840.56	885.558	839.553	267.233	265.217	571.312	573.328	323.098	305.088	858.594	841.567	823.557	251.237	249.221
Mar(17:1/18:0)	Mar(35:1)	35	1	FA(17:1)	268.24	C17H32O2	FA(18:0)	284.272	C18H36O2	858.607	903.605	857.6	267.233	283.264	589.359	573.328	323.098	305.088	876.641	859.614	841.604	251.237	267.268
Mar(17:1/18:1)	Mar(35:2)	35	2	FA(17:1)	268.24	C17H32O2	FA(18:1)	282.256	C18H34O2	856.591	901.589	855.584	267.233	281.249	587.344	573.328	323.098	305.088	874.625	857.598	839.588	251.237	265.253
Mar(17:1/18:2)	Mar(35:3)	35	3	FA(17:1)	268.24	C17H32O2	FA(18:2)	280.24	C18H32O2	854.576	899.574	853.568	267.233	279.233	585.328	573.328	323.098	305.088	872.609	855.583	837.572	251.237	263.237
Mar(17:1/19:0)	Mar(36:1)	36	1	FA(17:1)	268.24	C17H32O2	FA(19:0)	298.287	C19H38O2	872.622	917.621	871.615	267.233	297.28	603.375	573.328	323.098	305.088	890.656	873.63	855.619	251.237	281.284
Mar(17:1/19:1)	Mar(36:2)	36	2	FA(17:1)	268.24	C17H32O2	FA(19:1)	296.272	C19H36O2	870.607	915.605	869.6	267.233	295.264	601.359	573.328	323.098	305.088	888.641	871.614	853.604	251.237	279.268
Mar(17:1/19:2)	Mar(36:3)	36	3	FA(17:1)	268.24	C17H32O2	FA(19:2)	290.225	C19H30O2	864.56	909.558	863.553	267.233	289.217	595.312	573.328	323.098	305.088	882.594	865.567	847.557	251.237	273.221
Mar(17:1/20:0)	Mar(37:1)	37	1	FA(17:1)	268.24	C17H32O2	FA(20:0)	312.303	C20H40O2	886.638	931.636	885.631	267.233	311.296	617.391	573.328	323.098	305.088	904.672	887.645	869.635	251.237	295.3
Mar(17:1/20:1)	Mar(37:2)	37	2	FA(17:1)	268.24	C17H32O2	FA(20:1)	310.287	C20H38O2	884.622	929.621	883.615	267.233	309.28	615.375	573.328	323.098	305.088	902.656	885.63	867.619	251.237	293.284
Mar(17:1/20:2)	Mar(37:3)	37	3	FA(17:1)	268.24	C17H32O2	FA(20:2)	308.272	C20H36O2	882.607	927.605	881.6	267.233	307.264	613.359	573.328	323.098	305.088	900.641	883.614	865.604	251.237	291.268
Mar(17:1/21:0)	Mar(38:1)	38	1	FA(17:1)	268.24	C17H32O2	FA(21:0)	326.318	C21H42O2	900.654	945.652	899.647	267.233	325.311	631.406	573.328	323.098	305.088	918.688	901.661	883.651	251.237	309.315
Mar(17:1/21:1)	Mar(38:2)	38	2	FA(17:1)	268.24	C17H32O2	FA(21:1)	324.303	C21H40O2	898.638	943.636	897.631	267.233	323.296	629.391	573.328	323.098	305.088	916.672	899.645	881.635	251.237	307.3
Mar(17:1/21:2)	Mar(38:3)	38	3	FA(17:1)	268.24	C17H32O2	FA(21:2)	322.287	C21H38O2	896.622	941.621	895.615	267.233	321.28	627.375	573.328	323.098	305.088	914.656	897.63	879.619	251.237	305.284
Mar(17:1/22:0)	Mar(39:1)	39	1	FA(17:1)	268.24	C17H32O2	FA(22:0)	340.334	C22H44O2	914.669	959.668	913.662	267.233	339.327	645.422	573.328	323.098	305.088	932.703	915.677	897.666	251.237	323.331
Mar(17:1/22:1)	Mar(39:2)	39	2	FA(17:1)	268.24	C17H32O2	FA(22:1)	338.318	C22H42O2	912.654	957.652	911.647	267.233	337.311	643.406	573.328	323.098	305.088	930.688	913.661	895.651	251.237	321.315
Mar(17:1/22:2)	Mar(39:3)	39	3	FA(17:1)	268.24	C17H32O2	FA(22:2)	336.303	C22H40O2	910.638	955.636	909.631	267.233	335.296	641.391	573.328	323.098	305.088	928.672	911.645	893.635	251.237	319.3
Mar(17:2/17:2)	Mar(34:4)	34	4	FA(17:2)	266.225	C17H30O2	FA(17:2)	266.225	C17H30O2	838.544	883.542	837.537	265.217	265.217	571.312	571.312	323.098	305.088	856.578	839.552	821.541	249.221	249.221
Mar(17:2/18:0)	Mar(35:2)	35	2	FA(17:2)	266.225	C17H30O2	FA(18:0)	284.272	C18H36O2	856.591	901.589	855.584	265.217	283.264	589.359	571.312	323.098	305.088	874.625	857.598	839.588	249.221	267.268
Mar(17:2/18:1)	Mar(35:3)	35	3	FA(17:2)	266.225	C17H30O2	FA(18:1)	282.256	C18H34O2	854.576	899.574	853.568	265.217	281.249	587.344	571.312	323.098	305.088	872.609	855.583	837.572	249.221	265.253
Mar(17:2/18:2)	Mar(35:4)	35	4	FA(17:2)	266.225	C17H30O2	FA(18:2)	280.24	C18H32O2	852.56	897.558	851.553	265.217	279.233	585.328	571.312	323.098	305.088	870.594	853.567	835.557	249.221	263.237
Mar(17:2/19:0)	Mar(36:2)	36	2	FA(17:2)	266.225	C17H30O2	FA(19:0)	298.287	C19H38O2	870.607	915.605	869.6	265.217	297.28	603.375	571.312	323.098	305.088	888.641	871.614	853.604	249.221	281.284
Mar(17:2/19:1)	Mar(36:3)	36	3	FA(17:2)	266.225	C17H30O2	FA(19:1)	296.272	C19H36O2	868.591	913.589	867.584	265.217	295.264	601.359	571.312	323.098	305.088	886.625	869.598	851.588	249.221	279.268
Mar(17:2/19:2)	Mar(36:4)	36	4	FA(17:2)	266.225	C17H30O2	FA(19:2)	290.225	C19H30O2	862.544	907.542	861.537	265.217	289.217	595.312	571.312	323.098	305.088	880.578	863.552	845.541	249.221	273.221
Mar(17:2/20:0)	Mar(37:2)	37	2	FA(17:2)	266.225	C17H30O2	FA(20:0)	312.303	C20H40O2	884.622	929.621	883.615	265.217	311.296	617.391	571.312	323.098	305.088	902.656	885.63	867.619	249.221	295.3
Mar(17:2/20:1)	Mar(37:3)	37	3	FA(17:2)	266.225	C17H30O2	FA(20:1)	310.287	C20H38O2	882.607	927.605	881.6	265.217	309.28	615.375	571.312	323.098	305.088	900.641	883.614	865.604	249.221	293.284
Mar(17:2/20:2)	Mar(37:4)	37	4	FA(17:2)	266.225	C17H30O2	FA(20:2)	308.272	C20H36O2	880.591	925.589	879.584	265.217	307.264	613.359	571.312	323.098	305.088	898.625	881.598	863.588	249.221	291.268
Mar(17:2/21:0)	Mar(38:2)	38	2	FA(17:2)	266.225	C17H30O2	FA(21:0)	326.318	C21H42O2	898.638	943.636	897.631	265.217	325.311	631.406	571.312	323.098	305.088	916.672	899.645	881.635	249.221	309.315
Mar(17:2/21:1)	Mar(38:3)	38	3	FA(17:2)	266.225	C17H30O2	FA(21:1)	324.303	C21H40O2	896.622	941.621	895.615	265.217	323.296	629.391	571.312	323.098	305.088	914.656	897.63	879.619	249.221	307.3
Mar(17:2/21:2)	Mar(38:4)	38	4	FA(17:2)	266.225	C17H30O2	FA(21:2)	322.287	C21H38O2	894.607	939.605	893.6	265.217	321.28	627.375	571.312	323.098	305.088	912.641	895.614	877.604	249.221	305.284
Mar(17:2/22:0)	Mar(39:2)	39	2	FA(17:2)	266.225	C17H30O2	FA(22:0)	340.334	C22H44O2	912.654	957.652	911.647	265.217	339.327	645.422	571.312	323.098	305.088	930.688	913.661	895.651	249.221	323.331
Mar(17:2/22:1)	Mar(39:3)	39	3	FA(17:2)	266.225	C17H30O2	FA(22:1)	338.318	C22H42O2	910.638	955.636	909.631	265.217	337.311	643.406	571.312	323.098	305.088	928.672	911.645	893.635	249.221	321.315
Mar(17:2/22:2)	Mar(39:4)	39	4	FA(17:2)	266.225	C17H30O2	FA(22:2)	336.303	C22H40O2	908.622	953.621	907.615	265.217	335.296	641.391	571.312	323.098	305.088	926.656	909.63	891.619	249.221	319.3
Mar(18:0/18:0)	Mar(36:0)	36	0	FA(18:0)	284.272	C18H36O2	FA(18:0)	284.272	C18H36O2	874.638	919.636	873.631	283.264	283.264	589.359	589.359	323.098	305.088	892.672	875.645	857.635	267.268	267.268
Mar(18:0/18:1)	Mar(36:1)	36	1	FA(18:0)	284.272	C18H36O2	FA(18:1)	282.256	C18H34O2	872.622	917.621	871.615	283.264	281.249	587.344	589.359	323.098	305.088	890.656	873.63	855.619	267.268	265.253
Mar(18:0/18:2)	Mar(36:2)	36	2	FA(18:0)	284.272	C18H36O2	FA(18:2)	280.24	C18H32O2	870.607	915.605	869.6	283.264	279.233	585.328	589.359	323.098	305.088	888.641	871.614	853.604	267.268	263.237
Mar(18:0/19:0)	Mar(37:0)	37	0	FA(18:0)	284.272	C18H36O2	FA(19:0)	298.287	C19H38O2	888.654	933.652	887.647	283.264	297.28	603.375	589.359	323.098	305.088	906.688	889.661	871.651	267.268	281.284
Mar(18:0/19:1)	Mar(37:1)	37	1	FA(18:0)	284.272	C18H36O2	FA(19:1)	296.272	C19H36O2	886.638	931.636	885.631	283.264	295.264	601.359	589.359	323.098	305.088	904.672	887.645	869.635	267.268	279.268
Mar(18:0/19:2)	Mar(37:2)	37	2	FA(18:0)	284.272	C18H36O2	FA(19:2)	290.225	C19H30O2	880.591	925.589	879.584	283.264	289.217	595.312	589.359	323.098	305.088	898.625	881.598	863.588	267.268	273.221
Mar(18:0/20:0)	Mar(38:0)	38	0	FA(18:0)	284.272	C18H36O2	FA(20:0)	312.303	C20H40O2	902.669	947.668	901.662	283.264	311.296	617.391	589.359	323.098	305.088	920.703	903.677	885.666	267.268	295.3
Mar(18:0/20:1)	Mar(38:1)	38	1	FA(18:0)	284.272	C18H36O2	FA(20:1)	310.287	C20H38O2	900.654	945.652	899.647	283.264	309.28	615.375	589.359	323.098	305.088	918.688	901.661	883.651	267.268	293.284
Mar(18:0/20:2)	Mar(38:2)	38	2	FA(18:0)	284.272	C18H36O2	FA(20:2)	308.272	C20H36O2	898.638	943.636	897.631	283.264	307.264	613.359	589.359	323.098	305.088	916.672	899.645	881.635	267.268	291.268
Mar(18:0/21:0)	Mar(39:0)	39	0	FA(18:0)	284.272	C18H36O2	FA(21:0)	326.318	C21H42O2	916.685	961.683	915.678	283.264	325.311	631.406	589.359	323.098	305.088	934.719	917.692	899.682	267.268	309.315
Mar(18:0/21:1)	Mar(39:1)	39	1	FA(18:0)	284.272	C18H36O2	FA(21:1)	324.303	C21H40O2	914.669	959.668	913.662	283.264	323.296	629.391	589.359	323.098	305.088	932.703	915.677	897.666	267.268	307.3
Mar(18:0/21:2)	Mar(39:2)	39	2	FA(18:0)	284.272	C18H36O2	FA(21:2)	322.287	C21H38O2	912.654	957.652	911.647	283.264	321.28	627.375	589.359	323.098	305.088	930.688	913.661	895.651	267.268	305.284
Mar(18:0/22:0)	Mar(40:0)	40	0	FA(18:0)	284.272	C18H36O2	FA(22:0)	340.334	C22H44O2	930.701	975.699	929.693	283.264	339.327	645.422	589.359	323.098	305.088	948.735	931.708	913.697	267.268	323.331
Mar(18:0/22:1)	Mar(40:1)	40	1	FA(18:0)	284.272	C18H36O2	FA(22:1)	338.318	C22H42O2	928.685	973.683	927.678	283.264	337.311	643.406	589.359	323.098	305.088	946.719	929.692	911.682	267.268	321.315
Mar(18:0/22:2)	Mar(40:2)	40	2	FA(18:0)	284.272	C18H36O2	FA(22:2)	336.303	C22H40O2	926.669	971.668	925.662	283.264	335.296	641.391	589.359	323.098	305.088	944.703	927.677	909.666	267.268	319.3
Mar(18:1/18:1)	Mar(36:2)	36	2	FA(18:1)	282.256	C18H34O2	FA(18:1)	282.256	C18H34O2	870.607	915.605	869.6	281.249	281.249	587.344	587.344	323.098	305.088	888.641	871.614	853.604	265.253	265.253
Mar(18:1/18:2)	Mar(36:3)	36	3	FA(18:1)	282.256	C18H34O2	FA(18:2)	280.24	C18H32O2	868.591	913.589	867.584	281.249	279.233	585.328	587.344	323.098	305.088	886.625	869.598	851.588	265.253	263.237
Mar(18:1/19:0)	Mar(37:1)	37	1	FA(18:1)	282.256	C18H34O2	FA(19:0)	298.287	C19H38O2	886.638	931.636	885.631	281.249	297.28	603.375	587.344	323.098	305.088	904.672	887.645	869.635	265.253	281.284
Mar(18:1/19:1)	Mar(37:2)	37	2	FA(18:1)	282.256	C18H34O2	FA(19:1)	296.272	C19H36O2	884.622	929.621	883.615	281.249	295.264	601.359	587.344	323.098	305.088	902.656	885.63	867.619	265.253	279.268
Mar(18:1/19:2)	Mar(37:3)	37	3	FA(18:1)	282.256	C18H34O2	FA(19:2)	290.225	C19H30O2	878.576	923.574	877.568	281.249	289.217	595.312	587.344	323.098	305.088	896.609	879.583	861.572	265.253	273.221
Mar(18:1/20:0)	Mar(38:1)	38	1	FA(18:1)	282.256	C18H34O2	FA(20:0)	312.303	C20H40O2	900.654	945.652	899.647	281.249	311.296	617.391	587.344	323.098	305.088	918.688	901.661	883.651	265.253	295.3
Mar(18:1/20:1)	Mar(38:2)	38	2	FA(18:1)	282.256	C18H34O2	FA(20:1)	310.287	C20H38O2	898.638	943.636	897.631	281.249	309.28	615.375	587.344	323.098	305.088	916.672	899.645	881.635	265.253	293.284
Mar(18:1/20:2)	Mar(38:3)	38	3	FA(18:1)	282.256	C18H34O2	FA(20:2)	308.272	C20H36O2	896.622	941.621	895.615	281.249	307.264	613.359	587.344	323.098	305.088	914.656	897.63	879.619	265.253	291.268
Mar(18:1/21:0)	Mar(39:1)	39	1	FA(18:1)	282.256	C18H34O2	FA(21:0)	326.318	C21H42O2	914.669	959.668	913.662	281.249	325.311	631.406	587.344	323.098	305.088	932.703	915.677	897.666	265.253	309.315
Mar(18:1/21:1)	Mar(39:2)	39	2	FA(18:1)	282.256	C18H34O2	FA(21:1)	324.303	C21H40O2	912.654	957.652	911.647	281.249	323.296	629.391	587.344	323.098	305.088	930.688	913.661	895.651	265.253	307.3
Mar(18:1/21:2)	Mar(39:3)	39	3	FA(18:1)	282.256	C18H34O2	FA(21:2)	322.287	C21H38O2	910.638	955.636	909.631	281.249	321.28	627.375	587.344	323.098	305.088	928.672	911.645	893.635	265.253	305.284
Mar(18:1/22:0)	Mar(40:1)	40	1	FA(18:1)	282.256	C18H34O2	FA(22:0)	340.334	C22H44O2	928.685	973.683	927.678	281.249	339.327	645.422	587.344	323.098	305.088	946.719	929.692	911.682	265.253	323.331
Mar(18:1/22:1)	Mar(40:2)	40	2	FA(18:1)	282.256	C18H34O2	FA(22:1)	338.318	C22H42O2	926.669	971.668	925.662	281.249	337.311	643.406	587.344	323.098	305.088	944.703	927.677	909.666	265.253	321.315
Mar(18:1/22:2)	Mar(40:3)	40	3	FA(18:1)	282.256	C18H34O2	FA(22:2)	336.303	C22H40O2	924.654	969.652	923.647	281.249	335.296	641.391	587.344	323.098	305.088	942.688	925.661	907.651	265.253	319.3
Mar(18:2/18:2)	Mar(36:4)	36	4	FA(18:2)	280.24	C18H32O2	FA(18:2)	280.24	C18H32O2	866.576	911.574	865.568	279.233	279.233	585.328	585.328	323.098	305.088	884.609	867.583	849.572	263.237	263.237
Mar(18:2/19:0)	Mar(37:2)	37	2	FA(18:2)	280.24	C18H32O2	FA(19:0)	298.287	C19H38O2	884.622	929.621	883.615	279.233	297.28	603.375	585.328	323.098	305.088	902.656	885.63	867.619	263.237	281.284
Mar(18:2/19:1)	Mar(37:3)	37	3	FA(18:2)	280.24	C18H32O2	FA(19:1)	296.272	C19H36O2	882.607	927.605	881.6	279.233	295.264	601.359	585.328	323.098	305.088	900.641	883.614	865.604	263.237	279.268
Mar(18:2/19:2)	Mar(37:4)	37	4	FA(18:2)	280.24	C18H32O2	FA(19:2)	290.225	C19H30O2	876.56	921.558	875.553	279.233	289.217	595.312	585.328	323.098	305.088	894.594	877.567	859.557	263.237	273.221
Mar(18:2/20:0)	Mar(38:2)	38	2	FA(18:2)	280.24	C18H32O2	FA(20:0)	312.303	C20H40O2	898.638	943.636	897.631	279.233	311.296	617.391	585.328	323.098	305.088	916.672	899.645	881.635	263.237	295.3
Mar(18:2/20:1)	Mar(38:3)	38	3	FA(18:2)	280.24	C18H32O2	FA(20:1)	310.287	C20H38O2	896.622	941.621	895.615	279.233	309.28	615.375	585.328	323.098	305.088	914.656	897.63	879.619	263.237	293.284
Mar(18:2/20:2)	Mar(38:4)	38	4	FA(18:2)	280.24	C18H32O2	FA(20:2)	308.272	C20H36O2	894.607	939.605	893.6	279.233	307.264	613.359	585.328	323.098	305.088	912.641	895.614	877.604	263.237	291.268
Mar(18:2/21:0)	Mar(39:2)	39	2	FA(18:2)	280.24	C18H32O2	FA(21:0)	326.318	C21H42O2	912.654	957.652	911.647	279.233	325.311	631.406	585.328	323.098	305.088	930.688	913.661	895.651	263.237	309.315
Mar(18:2/21:1)	Mar(39:3)	39	3	FA(18:2)	280.24	C18H32O2	FA(21:1)	324.303	C21H40O2	910.638	955.636	909.631	279.233	323.296	629.391	585.328	323.098	305.088	928.672	911.645	893.635	263.237	307.3
Mar(18:2/21:2)	Mar(39:4)	39	4	FA(18:2)	280.24	C18H32O2	FA(21:2)	322.287	C21H38O2	908.622	953.621	907.615	279.233	321.28	627.375	585.328	323.098	305.088	926.656	909.63	891.619	263.237	305.284
Mar(18:2/22:0)	Mar(40:2)	40	2	FA(18:2)	280.24	C18H32O2	FA(22:0)	340.334	C22H44O2	926.669	971.668	925.662	279.233	339.327	645.422	585.328	323.098	305.088	944.703	927.677	909.666	263.237	323.331
Mar(18:2/22:1)	Mar(40:3)	40	3	FA(18:2)	280.24	C18H32O2	FA(22:1)	338.318	C22H42O2	924.654	969.652	923.647	279.233	337.311	643.406	585.328	323.098	305.088	942.688	925.661	907.651	263.237	321.315
Mar(18:2/22:2)	Mar(40:4)	40	4	FA(18:2)	280.24	C18H32O2	FA(22:2)	336.303	C22H40O2	922.638	967.636	921.631	279.233	335.296	641.391	585.328	323.098	305.088	940.672	923.645	905.635	263.237	319.3
Mar(19:0/19:0)	Mar(38:0)	38	0	FA(19:0)	298.287	C19H38O2	FA(19:0)	298.287	C19H38O2	902.669	947.668	901.662	297.28	297.28	603.375	603.375	323.098	305.088	920.703	903.677	885.666	281.284	281.284
Mar(19:0/19:1)	Mar(38:1)	38	1	FA(19:0)	298.287	C19H38O2	FA(19:1)	296.272	C19H36O2	900.654	945.652	899.647	297.28	295.264	601.359	603.375	323.098	305.088	918.688	901.661	883.651	281.284	279.268
Mar(19:0/19:2)	Mar(38:2)	38	2	FA(19:0)	298.287	C19H38O2	FA(19:2)	290.225	C19H30O2	894.607	939.605	893.6	297.28	289.217	595.312	603.375	323.098	305.088	912.641	895.614	877.604	281.284	273.221
Mar(19:0/20:0)	Mar(39:0)	39	0	FA(19:0)	298.287	C19H38O2	FA(20:0)	312.303	C20H40O2	916.685	961.683	915.678	297.28	311.296	617.391	603.375	323.098	305.088	934.719	917.692	899.682	281.284	295.3
Mar(19:0/20:1)	Mar(39:1)	39	1	FA(19:0)	298.287	C19H38O2	FA(20:1)	310.287	C20H38O2	914.669	959.668	913.662	297.28	309.28	615.375	603.375	323.098	305.088	932.703	915.677	897.666	281.284	293.284
Mar(19:0/20:2)	Mar(39:2)	39	2	FA(19:0)	298.287	C19H38O2	FA(20:2)	308.272	C20H36O2	912.654	957.652	911.647	297.28	307.264	613.359	603.375	323.098	305.088	930.688	913.661	895.651	281.284	291.268
Mar(19:0/21:0)	Mar(40:0)	40	0	FA(19:0)	298.287	C19H38O2	FA(21:0)	326.318	C21H42O2	930.701	975.699	929.693	297.28	325.311	631.406	603.375	323.098	305.088	948.735	931.708	913.697	281.284	309.315
Mar(19:0/21:1)	Mar(40:1)	40	1	FA(19:0)	298.287	C19H38O2	FA(21:1)	324.303	C21H40O2	928.685	973.683	927.678	297.28	323.296	629.391	603.375	323.098	305.088	946.719	929.692	911.682	281.284	307.3
Mar(19:0/21:2)	Mar(40:2)	40	2	FA(19:0)	298.287	C19H38O2	FA(21:2)	322.287	C21H38O2	926.669	971.668	925.662	297.28	321.28	627.375	603.375	323.098	305.088	944.703	927.677	909.666	281.284	305.284
Mar(19:0/22:0)	Mar(41:0)	41	0	FA(19:0)	298.287	C19H38O2	FA(22:0)	340.334	C22H44O2	944.716	989.715	943.709	297.28	339.327	645.422	603.375	323.098	305.088	962.75	945.724	927.713	281.284	323.331
Mar(19:0/22:1)	Mar(41:1)	41	1	FA(19:0)	298.287	C19H38O2	FA(22:1)	338.318	C22H42O2	942.701	987.699	941.693	297.28	337.311	643.406	603.375	323.098	305.088	960.735	943.708	925.697	281.284	321.315
Mar(19:0/22:2)	Mar(41:2)	41	2	FA(19:0)	298.287	C19H38O2	FA(22:2)	336.303	C22H40O2	940.685	985.683	939.678	297.28	335.296	641.391	603.375	323.098	305.088	958.719	941.692	923.682	281.284	319.3
Mar(19:1/19:1)	Mar(38:2)	38	2	FA(19:1)	296.272	C19H36O2	FA(19:1)	296.272	C19H36O2	898.638	943.636	897.631	295.264	295.264	601.359	601.359	323.098	305.088	916.672	899.645	881.635	279.268	279.268
Mar(19:1/19:2)	Mar(38:3)	38	3	FA(19:1)	296.272	C19H36O2	FA(19:2)	290.225	C19H30O2	892.591	937.589	891.584	295.264	289.217	595.312	601.359	323.098	305.088	910.625	893.598	875.588	279.268	273.221
Mar(19:1/20:0)	Mar(39:1)	39	1	FA(19:1)	296.272	C19H36O2	FA(20:0)	312.303	C20H40O2	914.669	959.668	913.662	295.264	311.296	617.391	601.359	323.098	305.088	932.703	915.677	897.666	279.268	295.3
Mar(19:1/20:1)	Mar(39:2)	39	2	FA(19:1)	296.272	C19H36O2	FA(20:1)	310.287	C20H38O2	912.654	957.652	911.647	295.264	309.28	615.375	601.359	323.098	305.088	930.688	913.661	895.651	279.268	293.284
Mar(19:1/20:2)	Mar(39:3)	39	3	FA(19:1)	296.272	C19H36O2	FA(20:2)	308.272	C20H36O2	910.638	955.636	909.631	295.264	307.264	613.359	601.359	323.098	305.088	928.672	911.645	893.635	279.268	291.268
Mar(19:1/21:0)	Mar(40:1)	40	1	FA(19:1)	296.272	C19H36O2	FA(21:0)	326.318	C21H42O2	928.685	973.683	927.678	295.264	325.311	631.406	601.359	323.098	305.088	946.719	929.692	911.682	279.268	309.315
Mar(19:1/21:1)	Mar(40:2)	40	2	FA(19:1)	296.272	C19H36O2	FA(21:1)	324.303	C21H40O2	926.669	971.668	925.662	295.264	323.296	629.391	601.359	323.098	305.088	944.703	927.677	909.666	279.268	307.3
Mar(19:1/21:2)	Mar(40:3)	40	3	FA(19:1)	296.272	C19H36O2	FA(21:2)	322.287	C21H38O2	924.654	969.652	923.647	295.264	321.28	627.375	601.359	323.098	305.088	942.688	925.661	907.651	279.268	305.284
Mar(19:1/22:0)	Mar(41:1)	41	1	FA(19:1)	296.272	C19H36O2	FA(22:0)	340.334	C22H44O2	942.701	987.699	941.693	295.264	339.327	645.422	601.359	323.098	305.088	960.735	943.708	925.697	279.268	323.331
Mar(19:1/22:1)	Mar(41:2)	41	2	FA(19:1)	296.272	C19H36O2	FA(22:1)	338.318	C22H42O2	940.685	985.683	939.678	295.264	337.311	643.406	601.359	323.098	305.088	958.719	941.692	923.682	279.268	321.315
Mar(19:1/22:2)	Mar(41:3)	41	3	FA(19:1)	296.272	C19H36O2	FA(22:2)	336.303	C22H40O2	938.669	983.668	937.662	295.264	335.296	641.391	601.359	323.098	305.088	956.703	939.677	921.666	279.268	319.3
Mar(19:2/19:2)	Mar(38:4)	38	4	FA(19:2)	290.225	C19H30O2	FA(19:2)	290.225	C19H30O2	886.544	931.542	885.537	289.217	289.217	595.312	595.312	323.098	305.088	904.578	887.552	869.541	273.221	273.221
Mar(19:2/20:0)	Mar(39:2)	39	2	FA(19:2)	290.225	C19H30O2	FA(20:0)	312.303	C20H40O2	908.622	953.621	907.615	289.217	311.296	617.391	595.312	323.098	305.088	926.656	909.63	891.619	273.221	295.3
Mar(19:2/20:1)	Mar(39:3)	39	3	FA(19:2)	290.225	C19H30O2	FA(20:1)	310.287	C20H38O2	906.607	951.605	905.6	289.217	309.28	615.375	595.312	323.098	305.088	924.641	907.614	889.604	273.221	293.284
Mar(19:2/20:2)	Mar(39:4)	39	4	FA(19:2)	290.225	C19H30O2	FA(20:2)	308.272	C20H36O2	904.591	949.589	903.584	289.217	307.264	613.359	595.312	323.098	305.088	922.625	905.598	887.588	273.221	291.268
Mar(19:2/21:0)	Mar(40:2)	40	2	FA(19:2)	290.225	C19H30O2	FA(21:0)	326.318	C21H42O2	922.638	967.636	921.631	289.217	325.311	631.406	595.312	323.098	305.088	940.672	923.645	905.635	273.221	309.315
Mar(19:2/21:1)	Mar(40:3)	40	3	FA(19:2)	290.225	C19H30O2	FA(21:1)	324.303	C21H40O2	920.622	965.621	919.615	289.217	323.296	629.391	595.312	323.098	305.088	938.656	921.63	903.619	273.221	307.3
Mar(19:2/21:2)	Mar(40:4)	40	4	FA(19:2)	290.225	C19H30O2	FA(21:2)	322.287	C21H38O2	918.607	963.605	917.6	289.217	321.28	627.375	595.312	323.098	305.088	936.641	919.614	901.604	273.221	305.284
Mar(19:2/22:0)	Mar(41:2)	41	2	FA(19:2)	290.225	C19H30O2	FA(22:0)	340.334	C22H44O2	936.654	981.652	935.647	289.217	339.327	645.422	595.312	323.098	305.088	954.688	937.661	919.651	273.221	323.331
Mar(19:2/22:1)	Mar(41:3)	41	3	FA(19:2)	290.225	C19H30O2	FA(22:1)	338.318	C22H42O2	934.638	979.636	933.631	289.217	337.311	643.406	595.312	323.098	305.088	952.672	935.645	917.635	273.221	321.315
Mar(19:2/22:2)	Mar(41:4)	41	4	FA(19:2)	290.225	C19H30O2	FA(22:2)	336.303	C22H40O2	932.622	977.621	931.615	289.217	335.296	641.391	595.312	323.098	305.088	950.656	933.63	915.619	273.221	319.3
Mar(20:0/20:0)	Mar(40:0)	40	0	FA(20:0)	312.303	C20H40O2	FA(20:0)	312.303	C20H40O2	930.701	975.699	929.693	311.296	311.296	617.391	617.391	323.098	305.088	948.735	931.708	913.697	295.3	295.3
Mar(20:0/20:1)	Mar(40:1)	40	1	FA(20:0)	312.303	C20H40O2	FA(20:1)	310.287	C20H38O2	928.685	973.683	927.678	311.296	309.28	615.375	617.391	323.098	305.088	946.719	929.692	911.682	295.3	293.284
Mar(20:0/20:2)	Mar(40:2)	40	2	FA(20:0)	312.303	C20H40O2	FA(20:2)	308.272	C20H36O2	926.669	971.668	925.662	311.296	307.264	613.359	617.391	323.098	305.088	944.703	927.677	909.666	295.3	291.268
Mar(20:0/21:0)	Mar(41:0)	41	0	FA(20:0)	312.303	C20H40O2	FA(21:0)	326.318	C21H42O2	944.716	989.715	943.709	311.296	325.311	631.406	617.391	323.098	305.088	962.75	945.724	927.713	295.3	309.315
Mar(20:0/21:1)	Mar(41:1)	41	1	FA(20:0)	312.303	C20H40O2	FA(21:1)	324.303	C21H40O2	942.701	987.699	941.693	311.296	323.296	629.391	617.391	323.098	305.088	960.735	943.708	925.697	295.3	307.3
Mar(20:0/21:2)	Mar(41:2)	41	2	FA(20:0)	312.303	C20H40O2	FA(21:2)	322.287	C21H38O2	940.685	985.683	939.678	311.296	321.28	627.375	617.391	323.098	305.088	958.719	941.692	923.682	295.3	305.284
Mar(20:0/22:0)	Mar(42:0)	42	0	FA(20:0)	312.303	C20H40O2	FA(22:0)	340.334	C22H44O2	958.732	1003.73	957.725	311.296	339.327	645.422	617.391	323.098	305.088	976.766	959.739	941.729	295.3	323.331
Mar(20:0/22:1)	Mar(42:1)	42	1	FA(20:0)	312.303	C20H40O2	FA(22:1)	338.318	C22H42O2	956.716	1001.71	955.709	311.296	337.311	643.406	617.391	323.098	305.088	974.75	957.724	939.713	295.3	321.315
Mar(20:0/22:2)	Mar(42:2)	42	2	FA(20:0)	312.303	C20H40O2	FA(22:2)	336.303	C22H40O2	954.701	999.699	953.693	311.296	335.296	641.391	617.391	323.098	305.088	972.735	955.708	937.697	295.3	319.3
Mar(20:1/20:1)	Mar(40:2)	40	2	FA(20:1)	310.287	C20H38O2	FA(20:1)	310.287	C20H38O2	926.669	971.668	925.662	309.28	309.28	615.375	615.375	323.098	305.088	944.703	927.677	909.666	293.284	293.284
Mar(20:1/20:2)	Mar(40:3)	40	3	FA(20:1)	310.287	C20H38O2	FA(20:2)	308.272	C20H36O2	924.654	969.652	923.647	309.28	307.264	613.359	615.375	323.098	305.088	942.688	925.661	907.651	293.284	291.268
Mar(20:1/21:0)	Mar(41:1)	41	1	FA(20:1)	310.287	C20H38O2	FA(21:0)	326.318	C21H42O2	942.701	987.699	941.693	309.28	325.311	631.406	615.375	323.098	305.088	960.735	943.708	925.697	293.284	309.315
Mar(20:1/21:1)	Mar(41:2)	41	2	FA(20:1)	310.287	C20H38O2	FA(21:1)	324.303	C21H40O2	940.685	985.683	939.678	309.28	323.296	629.391	615.375	323.098	305.088	958.719	941.692	923.682	293.284	307.3
Mar(20:1/21:2)	Mar(41:3)	41	3	FA(20:1)	310.287	C20H38O2	FA(21:2)	322.287	C21H38O2	938.669	983.668	937.662	309.28	321.28	627.375	615.375	323.098	305.088	956.703	939.677	921.666	293.284	305.284
Mar(20:1/22:0)	Mar(42:1)	42	1	FA(20:1)	310.287	C20H38O2	FA(22:0)	340.334	C22H44O2	956.716	1001.71	955.709	309.28	339.327	645.422	615.375	323.098	305.088	974.75	957.724	939.713	293.284	323.331
Mar(20:1/22:1)	Mar(42:2)	42	2	FA(20:1)	310.287	C20H38O2	FA(22:1)	338.318	C22H42O2	954.701	999.699	953.693	309.28	337.311	643.406	615.375	323.098	305.088	972.735	955.708	937.697	293.284	321.315
Mar(20:1/22:2)	Mar(42:3)	42	3	FA(20:1)	310.287	C20H38O2	FA(22:2)	336.303	C22H40O2	952.685	997.683	951.678	309.28	335.296	641.391	615.375	323.098	305.088	970.719	953.692	935.682	293.284	319.3
Mar(20:2/20:2)	Mar(40:4)	40	4	FA(20:2)	308.272	C20H36O2	FA(20:2)	308.272	C20H36O2	922.638	967.636	921.631	307.264	307.264	613.359	613.359	323.098	305.088	940.672	923.645	905.635	291.268	291.268
Mar(20:2/21:0)	Mar(41:2)	41	2	FA(20:2)	308.272	C20H36O2	FA(21:0)	326.318	C21H42O2	940.685	985.683	939.678	307.264	325.311	631.406	613.359	323.098	305.088	958.719	941.692	923.682	291.268	309.315
Mar(20:2/21:1)	Mar(41:3)	41	3	FA(20:2)	308.272	C20H36O2	FA(21:1)	324.303	C21H40O2	938.669	983.668	937.662	307.264	323.296	629.391	613.359	323.098	305.088	956.703	939.677	921.666	291.268	307.3
Mar(20:2/21:2)	Mar(41:4)	41	4	FA(20:2)	308.272	C20H36O2	FA(21:2)	322.287	C21H38O2	936.654	981.652	935.647	307.264	321.28	627.375	613.359	323.098	305.088	954.688	937.661	919.651	291.268	305.284
Mar(20:2/22:0)	Mar(42:2)	42	2	FA(20:2)	308.272	C20H36O2	FA(22:0)	340.334	C22H44O2	954.701	999.699	953.693	307.264	339.327	645.422	613.359	323.098	305.088	972.735	955.708	937.697	291.268	323.331
Mar(20:2/22:1)	Mar(42:3)	42	3	FA(20:2)	308.272	C20H36O2	FA(22:1)	338.318	C22H42O2	952.685	997.683	951.678	307.264	337.311	643.406	613.359	323.098	305.088	970.719	953.692	935.682	291.268	321.315
Mar(20:2/22:2)	Mar(42:4)	42	4	FA(20:2)	308.272	C20H36O2	FA(22:2)	336.303	C22H40O2	950.669	995.668	949.662	307.264	335.296	641.391	613.359	323.098	305.088	968.703	951.677	933.666	291.268	319.3
Mar(21:0/21:0)	Mar(42:0)	42	0	FA(21:0)	326.318	C21H42O2	FA(21:0)	326.318	C21H42O2	958.732	1003.73	957.725	325.311	325.311	631.406	631.406	323.098	305.088	976.766	959.739	941.729	309.315	309.315
Mar(21:0/21:1)	Mar(42:1)	42	1	FA(21:0)	326.318	C21H42O2	FA(21:1)	324.303	C21H40O2	956.716	1001.71	955.709	325.311	323.296	629.391	631.406	323.098	305.088	974.75	957.724	939.713	309.315	307.3
Mar(21:0/21:2)	Mar(42:2)	42	2	FA(21:0)	326.318	C21H42O2	FA(21:2)	322.287	C21H38O2	954.701	999.699	953.693	325.311	321.28	627.375	631.406	323.098	305.088	972.735	955.708	937.697	309.315	305.284
Mar(21:0/22:0)	Mar(43:0)	43	0	FA(21:0)	326.318	C21H42O2	FA(22:0)	340.334	C22H44O2	972.748	1017.75	971.74	325.311	339.327	645.422	631.406	323.098	305.088	990.782	973.755	955.744	309.315	323.331
Mar(21:0/22:1)	Mar(43:1)	43	1	FA(21:0)	326.318	C21H42O2	FA(22:1)	338.318	C22H42O2	970.732	1015.73	969.725	325.311	337.311	643.406	631.406	323.098	305.088	988.766	971.739	953.729	309.315	321.315
Mar(21:0/22:2)	Mar(43:2)	43	2	FA(21:0)	326.318	C21H42O2	FA(22:2)	336.303	C22H40O2	968.716	1013.71	967.709	325.311	335.296	641.391	631.406	323.098	305.088	986.75	969.724	951.713	309.315	319.3
Mar(21:1/21:1)	Mar(42:2)	42	2	FA(21:1)	324.303	C21H40O2	FA(21:1)	324.303	C21H40O2	954.701	999.699	953.693	323.296	323.296	629.391	629.391	323.098	305.088	972.735	955.708	937.697	307.3	307.3
Mar(21:1/21:2)	Mar(42:3)	42	3	FA(21:1)	324.303	C21H40O2	FA(21:2)	322.287	C21H38O2	952.685	997.683	951.678	323.296	321.28	627.375	629.391	323.098	305.088	970.719	953.692	935.682	307.3	305.284
Mar(21:1/22:0)	Mar(43:1)	43	1	FA(21:1)	324.303	C21H40O2	FA(22:0)	340.334	C22H44O2	970.732	1015.73	969.725	323.296	339.327	645.422	629.391	323.098	305.088	988.766	971.739	953.729	307.3	323.331
Mar(21:1/22:1)	Mar(43:2)	43	2	FA(21:1)	324.303	C21H40O2	FA(22:1)	338.318	C22H42O2	968.716	1013.71	967.709	323.296	337.311	643.406	629.391	323.098	305.088	986.75	969.724	951.713	307.3	321.315
Mar(21:1/22:2)	Mar(43:3)	43	3	FA(21:1)	324.303	C21H40O2	FA(22:2)	336.303	C22H40O2	966.701	1011.7	965.693	323.296	335.296	641.391	629.391	323.098	305.088	984.735	967.708	949.697	307.3	319.3
Mar(21:2/21:2)	Mar(42:4)	42	4	FA(21:2)	322.287	C21H38O2	FA(21:2)	322.287	C21H38O2	950.669	995.668	949.662	321.28	321.28	627.375	627.375	323.098	305.088	968.703	951.677	933.666	305.284	305.284
Mar(21:2/22:0)	Mar(43:2)	43	2	FA(21:2)	322.287	C21H38O2	FA(22:0)	340.334	C22H44O2	968.716	1013.71	967.709	321.28	339.327	645.422	627.375	323.098	305.088	986.75	969.724	951.713	305.284	323.331
Mar(21:2/22:1)	Mar(43:3)	43	3	FA(21:2)	322.287	C21H38O2	FA(22:1)	338.318	C22H42O2	966.701	1011.7	965.693	321.28	337.311	643.406	627.375	323.098	305.088	984.735	967.708	949.697	305.284	321.315
Mar(21:2/22:2)	Mar(43:4)	43	4	FA(21:2)	322.287	C21H38O2	FA(22:2)	336.303	C22H40O2	964.685	1009.68	963.678	321.28	335.296	641.391	627.375	323.098	305.088	982.719	965.692	947.682	305.284	319.3
Mar(22:0/22:0)	Mar(44:0)	44	0	FA(22:0)	340.334	C22H44O2	FA(22:0)	340.334	C22H44O2	986.763	1031.76	985.756	339.327	339.327	645.422	645.422	323.098	305.088	1004.8	987.771	969.76	323.331	323.331
Mar(22:0/22:1)	Mar(44:1)	44	1	FA(22:0)	340.334	C22H44O2	FA(22:1)	338.318	C22H42O2	984.748	1029.75	983.74	339.327	337.311	643.406	645.422	323.098	305.088	1002.78	985.755	967.744	323.331	321.315
Mar(22:0/22:2)	Mar(44:2)	44	2	FA(22:0)	340.334	C22H44O2	FA(22:2)	336.303	C22H40O2	982.732	1027.73	981.725	339.327	335.296	641.391	645.422	323.098	305.088	1000.77	983.739	965.729	323.331	319.3
Mar(22:1/22:1)	Mar(44:2)	44	2	FA(22:1)	338.318	C22H42O2	FA(22:1)	338.318	C22H42O2	982.732	1027.73	981.725	337.311	337.311	643.406	643.406	323.098	305.088	1000.77	983.739	965.729	321.315	321.315
Mar(22:1/22:2)	Mar(44:3)	44	3	FA(22:1)	338.318	C22H42O2	FA(22:2)	336.303	C22H40O2	980.716	1025.71	979.709	337.311	335.296	641.391	643.406	323.098	305.088	998.75	981.724	963.713	321.315	319.3
Mar(22:2/22:2)	Mar(44:4)	44	4	FA(22:2)	336.303	C22H40O2	FA(22:2)	336.303	C22H40O2	978.701	1023.7	977.693	335.296	335.296	641.391	641.391	323.098	305.088	996.735	979.708	961.697	319.3	319.3
